# Supplementary material for: 4-Methyl-N-(9-methyl-9-aza­bicyclo­[3.3.1]non-3-yl)benzamide
Source: Acta Crystallogr Sect E Struct Rep Online. 2012 May 19;68(Pt 6):o1781. doi: 10.1107/S1600536812017795 (PMC3379360; doi:10.1107/S1600536812017795)
Supplement: Supplementary file 1 [file e-68-o1781-sup1.cif]

##############################################################################
#                                                                            #
# This CIF contains the data in a paper accepted for publication in          #
# Acta Crystallographica Section E. It conforms to the requirements of       #
# Notes for Authors for Acta Crystallographica Section E, and has been       #
# peer reviewed under the auspices of the IUCr Commission on Journals.       #
#                                                                            #
# Full details of the Crystallographic Information File format               #
# are given in the paper "The Crystallographic Information File (CIF):       #
# a New Standard Archive File for Crystallography" by S. R. Hall, F. H.      #
# Allen and I. D. Brown [Acta Cryst. (1991), A47, 655-685].                  #
#                                                                            #
# The current version of the core CIF dictionary is obtainable from          #
# ftp://ftp.iucr.org/pub/cif_core.dic.                                       #
#                                                                            #
# Software is freely available for graphical display of the structure(s)     #
# in this CIF. For information consult the CIF software page                 #
# http://www.iucr.org/resources/cif/software.                                #
#                                                                            #
# This file may be used for bona fide research purposes within the           #
# scientific community so long as proper attribution is given to the journal # 
# article from which it was obtained.                                        #
#                                                                            #
##############################################################################
data_I
_audit_creation_method     SHELXL-97
_chemical_name_systematic
;
4-Methyl-<i>N</i>-(9-methyl-9-azabicyclo[3.3.1]non-3-yl)benzamide
;
_chemical_name_common     ?
_chemical_formula_moiety     'C17 H24 N2 O'
_chemical_formula_sum     'C17 H24 N2 O'
_chemical_formula_iupac     'C17 H24 N2 O'
_chemical_formula_weight     272.38
_chemical_melting_point     ?
_symmetry_cell_setting     monoclinic
_symmetry_space_group_name_H-M     'C c'
_symmetry_space_group_name_Hall     'C -2yc'
loop_
    _symmetry_equiv_pos_as_xyz
    'x, y, z'
    'x, -y, z+1/2'
    'x+1/2, y+1/2, z'
    'x+1/2, -y+1/2, z+1/2'
_cell_length_a     38.68(2)
_cell_length_b     12.300(7)
_cell_length_c     9.975(5)
_cell_angle_alpha     90.00
_cell_angle_beta     101.263(7)
_cell_angle_gamma     90.00
_cell_volume     4654(4)
_cell_formula_units_Z     12
_cell_measurement_reflns_used     2865
_cell_measurement_theta_min     2.310
_cell_measurement_theta_max     24.061
_cell_measurement_temperature     293(2)
_exptl_crystal_description     prism
_exptl_crystal_colour     colorless
_exptl_crystal_size_max     0.25
_exptl_crystal_size_mid     0.15
_exptl_crystal_size_min     0.10
_exptl_crystal_density_diffrn     1.166
_exptl_crystal_density_meas     ?
_exptl_crystal_density_method     'not measured'
_exptl_crystal_F_000     1776
_exptl_absorpt_coefficient_mu     0.073
_exptl_absorpt_correction_type     multi-scan
_exptl_absorpt_process_details     '(SADABS; Bruker, 1999)'
_exptl_absorpt_correction_T_min     0.9820
_exptl_absorpt_correction_T_max     0.9928
_exptl_special_details
;
;
_diffrn_ambient_temperature     293(2)
_diffrn_radiation_type     MoK\a
_diffrn_radiation_wavelength     0.71073
_diffrn_radiation_source     'fine-focus sealed tube'
_diffrn_radiation_monochromator     graphite
_diffrn_measurement_device_type     'Bruker SMART CCD area-detector'
_diffrn_measurement_method     'phi and omega scans'
_diffrn_detector_area_resol_mean     ?
_diffrn_reflns_number     10320
_diffrn_reflns_av_R_equivalents     0.0489
_diffrn_reflns_av_sigmaI/netI     0.0604
_diffrn_reflns_theta_min     1.74
_diffrn_reflns_theta_max     26.00
_diffrn_reflns_theta_full     26.00
_diffrn_measured_fraction_theta_max     0.994
_diffrn_measured_fraction_theta_full     0.994
_diffrn_reflns_limit_h_min     -36
_diffrn_reflns_limit_h_max     47
_diffrn_reflns_limit_k_min     -15
_diffrn_reflns_limit_k_max     15
_diffrn_reflns_limit_l_min     -12
_diffrn_reflns_limit_l_max     11
_diffrn_standards_number     ?
_diffrn_standards_interval_count     ?
_diffrn_standards_interval_time     ?
_diffrn_standards_decay_%     ?
_refine_special_details
;
Refinement of <i>F</i>^2^ against ALL reflections. The weighted <i>R</i>-factor
<i>wR</i> and goodness of fit <i>S</i> are based on <i>F</i>^2^, conventional
<i>R</i>-factors <i>R</i> are based on <i>F</i>, with <i>F</i> set to zero for
negative <i>F</i>^2^. The threshold expression of <i>F</i>^2^ >
\s(<i>F</i>^2^) is used only for calculating <i>R</i>-factors(gt) <i>etc</i>.
and is not relevant to the choice of reflections for refinement.
<i>R</i>-factors based on <i>F</i>^2^ are statistically about twice as large
as those based on <i>F</i>, and <i>R</i>- factors based on ALL data will be
even larger.
;
_reflns_number_total     6399
_reflns_number_gt     4035
_reflns_threshold_expression     I>2sigma(I)
_refine_ls_structure_factor_coef     Fsqd
_refine_ls_matrix_type     full
_refine_ls_R_factor_all     0.0841
_refine_ls_R_factor_gt     0.0508
_refine_ls_wR_factor_gt     0.1235
_refine_ls_wR_factor_ref     0.1505
_refine_ls_goodness_of_fit_ref     0.958
_refine_ls_restrained_S_all     0.957
_refine_ls_number_reflns     6399
_refine_ls_number_parameters     556
_refine_ls_number_restraints     5
_refine_ls_hydrogen_treatment     mixed
_refine_ls_weighting_scheme     calc
_refine_ls_weighting_details
         'calc w=1/[\s^2^(Fo^2^)+(0.0788P)^2^+0.0000P] where P=(Fo^2^+2Fc^2^)/3'
_atom_sites_solution_hydrogens     geom
_atom_sites_solution_primary     direct
_atom_sites_solution_secondary     difmap
_refine_ls_shift/su_max     0.001
_refine_ls_shift/su_mean     0.000
_refine_diff_density_max     0.202
_refine_diff_density_min     -0.230
_refine_ls_extinction_method     none
_refine_ls_extinction_coef     ?
_refine_ls_abs_structure_details
                 'Flack, H. D. (1983). <i>Acta Cryst.</i> A<b>39</b>, 876--881.'
_refine_ls_abs_structure_Flack     -3.4(17)
loop_
    _atom_type_symbol
    _atom_type_description
    _atom_type_scat_dispersion_real
    _atom_type_scat_dispersion_imag
    _atom_type_scat_source
    'C' 'C' 0.0033 0.0016
                         'International Tables Vol C Tables 4.2.6.8 and 6.1.1.4'
    'H' 'H' 0.0000 0.0000
                         'International Tables Vol C Tables 4.2.6.8 and 6.1.1.4'
    'N' 'N' 0.0061 0.0033
                         'International Tables Vol C Tables 4.2.6.8 and 6.1.1.4'
    'O' 'O' 0.0106 0.0060
                         'International Tables Vol C Tables 4.2.6.8 and 6.1.1.4'
_computing_data_collection     'SMART (Bruker, 1999)'
_computing_cell_refinement     'SAINT (Bruker, 1999)'
_computing_data_reduction     'SAINT (Bruker, 1999)'
_computing_structure_solution     'SHELXS97 (Sheldrick, 2008)'
_computing_structure_refinement     'SHELXL97 (Sheldrick, 2008)'
_computing_molecular_graphics     'SHELXTL (Sheldrick, 2008)'
_computing_publication_material     'SHELXL97 (Sheldrick, 2008)'
loop_
    _atom_site_type_symbol
    _atom_site_label
    _atom_site_fract_x
    _atom_site_fract_y
    _atom_site_fract_z
    _atom_site_U_iso_or_equiv
    _atom_site_adp_type
    _atom_site_calc_flag
    _atom_site_refinement_flags
    _atom_site_occupancy
    _atom_site_symmetry_multiplicity
    _atom_site_disorder_assembly
    _atom_site_disorder_group
    N N1 0.58077(8) 0.1326(3) 0.3192(3) 0.0543(8) Uani d . 1 1 . .
    N N2 0.48226(9) 0.0124(3) 0.2549(3) 0.0609(9) Uani d D 1 1 . .
    H H2' 0.4764(11) -0.005(3) 0.330(3) 0.073 Uiso d D 1 1 . .
    O O1 0.46853(7) 0.0334(3) 0.0285(3) 0.0705(8) Uani d . 1 1 . .
    C C1 0.46056(10) 0.0018(3) 0.1364(4) 0.0528(10) Uani d . 1 1 . .
    C C2 0.42609(10) -0.0505(3) 0.1370(4) 0.0488(9) Uani d . 1 1 . .
    C C3 0.39749(11) -0.0253(3) 0.0334(4) 0.0589(11) Uani d . 1 1 . .
    H H3 0.4003 0.0242 -0.0343 0.071 Uiso calc R 1 1 . .
    C C4 0.36548(11) -0.0725(4) 0.0305(5) 0.0670(12) Uani d . 1 1 . .
    H H4 0.3467 -0.0528 -0.0383 0.080 Uiso calc R 1 1 . .
    C C5 0.35993(10) -0.1489(3) 0.1261(5) 0.0627(12) Uani d . 1 1 . .
    C C6 0.38855(11) -0.1749(3) 0.2235(4) 0.0619(11) Uani d . 1 1 . .
    H H6 0.3862 -0.2279 0.2876 0.074 Uiso calc R 1 1 . .
    C C7 0.42059(10) -0.1264(3) 0.2308(4) 0.0558(10) Uani d . 1 1 . .
    H H7 0.4391 -0.1454 0.3012 0.067 Uiso calc R 1 1 . .
    C C8 0.32499(12) -0.2024(4) 0.1200(6) 0.0900(16) Uani d . 1 1 . .
    H H8A 0.3085 -0.1503 0.1421 0.135 Uiso calc R 1 1 . .
    H H8B 0.3275 -0.2612 0.1843 0.135 Uiso calc R 1 1 . .
    H H8C 0.3166 -0.2300 0.0295 0.135 Uiso calc R 1 1 . .
    C C9 0.51759(10) 0.0560(3) 0.2706(4) 0.0531(10) Uani d . 1 1 . .
    H H9 0.5255 0.0471 0.1837 0.064 Uiso calc R 1 1 . .
    C C10 0.51907(11) 0.1753(3) 0.3063(4) 0.0626(11) Uani d . 1 1 . .
    H H10A 0.5076 0.1868 0.3832 0.075 Uiso calc R 1 1 . .
    H H10B 0.5062 0.2161 0.2293 0.075 Uiso calc R 1 1 . .
    C C11 0.55702(11) 0.2186(3) 0.3427(4) 0.0613(11) Uani d . 1 1 . .
    H H11 0.5592 0.2782 0.2797 0.074 Uiso calc R 1 1 . .
    C C12 0.56556(13) 0.2638(3) 0.4878(5) 0.0736(13) Uani d . 1 1 . .
    H H12A 0.5885 0.2986 0.5031 0.088 Uiso calc R 1 1 . .
    H H12B 0.5482 0.3185 0.4986 0.088 Uiso calc R 1 1 . .
    C C13 0.56561(13) 0.1746(4) 0.5929(4) 0.0740(13) Uani d . 1 1 . .
    H H13A 0.5746 0.2032 0.6837 0.089 Uiso calc R 1 1 . .
    H H13B 0.5417 0.1496 0.5898 0.089 Uiso calc R 1 1 . .
    C C14 0.58816(11) 0.0809(4) 0.5652(5) 0.0715(13) Uani d . 1 1 . .
    H H14A 0.5849 0.0204 0.6238 0.086 Uiso calc R 1 1 . .
    H H14B 0.6128 0.1023 0.5874 0.086 Uiso calc R 1 1 . .
    C C15 0.57904(10) 0.0439(3) 0.4144(4) 0.0566(10) Uani d . 1 1 . .
    H H15 0.5963 -0.0112 0.4007 0.068 Uiso calc R 1 1 . .
    C C16 0.54243(10) -0.0080(3) 0.3798(4) 0.0531(10) Uani d . 1 1 . .
    H H16A 0.5446 -0.0817 0.3478 0.064 Uiso calc R 1 1 . .
    H H16B 0.5325 -0.0116 0.4619 0.064 Uiso calc R 1 1 . .
    C C17 0.61658(12) 0.1692(4) 0.3199(5) 0.0852(15) Uani d . 1 1 . .
    H H17A 0.6275 0.1913 0.4106 0.128 Uiso calc R 1 1 . .
    H H17B 0.6160 0.2297 0.2586 0.128 Uiso calc R 1 1 . .
    H H17C 0.6299 0.1109 0.2909 0.128 Uiso calc R 1 1 . .
    N N3 0.40602(8) 0.3625(3) 0.0728(3) 0.0606(9) Uani d . 1 1 . .
    N N4 0.30958(8) 0.4950(3) 0.0227(3) 0.0552(8) Uani d D 1 1 . .
    H H4' 0.3019(10) 0.506(3) 0.097(3) 0.066 Uiso d D 1 1 . .
    O O2 0.29556(7) 0.4833(3) -0.2040(3) 0.0750(9) Uani d . 1 1 . .
    C C18 0.28783(9) 0.5105(3) -0.0962(4) 0.0521(10) Uani d . 1 1 . .
    C C19 0.25307(9) 0.5615(3) -0.0922(4) 0.0477(9) Uani d . 1 1 . .
    C C20 0.24716(10) 0.6300(3) 0.0099(4) 0.0552(10) Uani d . 1 1 . .
    H H20 0.2655 0.6458 0.0823 0.066 Uiso calc R 1 1 . .
    C C21 0.21491(11) 0.6750(3) 0.0068(4) 0.0605(11) Uani d . 1 1 . .
    H H21 0.2120 0.7227 0.0761 0.073 Uiso calc R 1 1 . .
    C C22 0.18671(10) 0.6526(3) -0.0946(4) 0.0565(10) Uani d . 1 1 . .
    C C23 0.19269(11) 0.5849(3) -0.1974(5) 0.0664(12) Uani d . 1 1 . .
    H H23 0.1741 0.5693 -0.2693 0.080 Uiso calc R 1 1 . .
    C C24 0.22492(10) 0.5399(3) -0.1972(4) 0.0579(11) Uani d . 1 1 . .
    H H24 0.2280 0.4943 -0.2684 0.069 Uiso calc R 1 1 . .
    C C25 0.15105(12) 0.7020(4) -0.0963(6) 0.0857(15) Uani d . 1 1 . .
    H H25A 0.1509 0.7360 -0.0098 0.129 Uiso calc R 1 1 . .
    H H25B 0.1334 0.6462 -0.1125 0.129 Uiso calc R 1 1 . .
    H H25C 0.1461 0.7554 -0.1677 0.129 Uiso calc R 1 1 . .
    C C26 0.34431(9) 0.4478(3) 0.0351(4) 0.0491(9) Uani d . 1 1 . .
    H H26 0.3517 0.4550 -0.0531 0.059 Uiso calc R 1 1 . .
    C C27 0.37066(10) 0.5075(3) 0.1421(4) 0.0515(9) Uani d . 1 1 . .
    H H27A 0.3617 0.5114 0.2262 0.062 Uiso calc R 1 1 . .
    H H27B 0.3733 0.5813 0.1112 0.062 Uiso calc R 1 1 . .
    C C28 0.40679(10) 0.4522(3) 0.1711(4) 0.0564(10) Uani d . 1 1 . .
    H H28 0.4243 0.5053 0.1541 0.068 Uiso calc R 1 1 . .
    C C29 0.41717(12) 0.4145(4) 0.3186(4) 0.0793(15) Uani d . 1 1 . .
    H H29A 0.4415 0.3904 0.3358 0.095 Uiso calc R 1 1 . .
    H H29B 0.4155 0.4753 0.3789 0.095 Uiso calc R 1 1 . .
    C C30 0.39411(15) 0.3229(4) 0.3508(5) 0.0883(16) Uani d . 1 1 . .
    H H30A 0.3708 0.3507 0.3535 0.106 Uiso calc R 1 1 . .
    H H30B 0.4040 0.2931 0.4402 0.106 Uiso calc R 1 1 . .
    C C31 0.39119(16) 0.2330(4) 0.2435(5) 0.0894(16) Uani d . 1 1 . .
    H H31A 0.4135 0.1952 0.2533 0.107 Uiso calc R 1 1 . .
    H H31B 0.3734 0.1808 0.2577 0.107 Uiso calc R 1 1 . .
    C C32 0.38135(12) 0.2796(3) 0.1010(4) 0.0660(12) Uani d . 1 1 . .
    H H32 0.3818 0.2199 0.0363 0.079 Uiso calc R 1 1 . .
    C C33 0.34430(11) 0.3284(3) 0.0711(4) 0.0641(11) Uani d . 1 1 . .
    H H33A 0.3300 0.2891 -0.0042 0.077 Uiso calc R 1 1 . .
    H H33B 0.3336 0.3192 0.1507 0.077 Uiso calc R 1 1 . .
    C C34 0.44072(13) 0.3213(5) 0.0673(5) 0.1015(19) Uani d . 1 1 . .
    H H34A 0.4530 0.3038 0.1579 0.152 Uiso calc R 1 1 . .
    H H34B 0.4537 0.3756 0.0287 0.152 Uiso calc R 1 1 . .
    H H34C 0.4385 0.2572 0.0114 0.152 Uiso calc R 1 1 . .
    N N5 0.24691(9) 0.9123(3) 0.6198(3) 0.0589(9) Uani d . 1 1 . .
    N N6 0.14766(9) 1.0004(3) 0.4521(3) 0.0581(9) Uani d D 1 1 . .
    H H6' 0.1420(11) 0.983(3) 0.367(2) 0.070 Uiso d D 1 1 . .
    O O3 0.13264(8) 1.0699(2) 0.6410(3) 0.0708(8) Uani d . 1 1 . .
    C C35 0.12497(11) 1.0463(3) 0.5175(4) 0.0548(10) Uani d . 1 1 . .
    C C36 0.08923(10) 1.0718(3) 0.4366(4) 0.0527(9) Uani d . 1 1 . .
    C C37 0.07519(11) 1.0213(3) 0.3145(4) 0.0597(11) Uani d . 1 1 . .
    H H37 0.0882 0.9685 0.2792 0.072 Uiso calc R 1 1 . .
    C C38 0.04217(11) 1.0486(3) 0.2451(5) 0.0671(12) Uani d . 1 1 . .
    H H38 0.0330 1.0124 0.1641 0.081 Uiso calc R 1 1 . .
    C C39 0.02218(11) 1.1268(3) 0.2901(5) 0.0662(12) Uani d . 1 1 . .
    C C40 0.03636(12) 1.1764(4) 0.4127(5) 0.0719(13) Uani d . 1 1 . .
    H H40 0.0233 1.2290 0.4475 0.086 Uiso calc R 1 1 . .
    C C41 0.06940(11) 1.1500(3) 0.4847(5) 0.0660(12) Uani d . 1 1 . .
    H H41 0.0784 1.1854 0.5666 0.079 Uiso calc R 1 1 . .
    C C42 -0.01294(13) 1.1604(5) 0.2088(6) 0.1033(18) Uani d . 1 1 . .
    H H42A -0.0133 1.2378 0.1961 0.155 Uiso calc R 1 1 . .
    H H42B -0.0312 1.1399 0.2568 0.155 Uiso calc R 1 1 . .
    H H42C -0.0169 1.1251 0.1213 0.155 Uiso calc R 1 1 . .
    C C43 0.18360(10) 0.9727(3) 0.5173(4) 0.0550(10) Uani d . 1 1 . .
    H H43 0.1904 1.0192 0.5979 0.066 Uiso calc R 1 1 . .
    C C44 0.18626(11) 0.8552(3) 0.5649(5) 0.0689(12) Uani d . 1 1 . .
    H H44A 0.1755 0.8088 0.4896 0.083 Uiso calc R 1 1 . .
    H H44B 0.1731 0.8465 0.6377 0.083 Uiso calc R 1 1 . .
    C C45 0.22420(11) 0.8184(3) 0.6162(4) 0.0586(11) Uani d . 1 1 . .
    H H45 0.2262 0.7917 0.7100 0.070 Uiso calc R 1 1 . .
    C C46 0.23481(14) 0.7258(3) 0.5295(5) 0.0803(14) Uani d . 1 1 . .
    H H46A 0.2575 0.6972 0.5739 0.096 Uiso calc R 1 1 . .
    H H46B 0.2177 0.6675 0.5232 0.096 Uiso calc R 1 1 . .
    C C47 0.23692(15) 0.7642(4) 0.3866(5) 0.0825(15) Uani d . 1 1 . .
    H H47A 0.2477 0.7079 0.3406 0.099 Uiso calc R 1 1 . .
    H H47B 0.2133 0.7763 0.3348 0.099 Uiso calc R 1 1 . .
    C C48 0.25764(13) 0.8662(4) 0.3886(5) 0.0762(13) Uani d . 1 1 . .
    H H48A 0.2549 0.8945 0.2964 0.091 Uiso calc R 1 1 . .
    H H48B 0.2824 0.8505 0.4213 0.091 Uiso calc R 1 1 . .
    C C49 0.24582(11) 0.9519(3) 0.4801(4) 0.0606(11) Uani d . 1 1 . .
    H H49 0.2621 1.0134 0.4857 0.073 Uiso calc R 1 1 . .
    C C50 0.20874(11) 0.9945(3) 0.4227(4) 0.0607(11) Uani d . 1 1 . .
    H H50A 0.2099 1.0722 0.4075 0.073 Uiso calc R 1 1 . .
    H H50B 0.1999 0.9601 0.3352 0.073 Uiso calc R 1 1 . .
    C C51 0.28263(12) 0.8941(4) 0.6964(5) 0.0897(16) Uani d . 1 1 . .
    H H51A 0.2938 0.8385 0.6523 0.134 Uiso calc R 1 1 . .
    H H51B 0.2817 0.8716 0.7878 0.134 Uiso calc R 1 1 . .
    H H51C 0.2959 0.9603 0.6995 0.134 Uiso calc R 1 1 . .
loop_
    _atom_site_aniso_label
    _atom_site_aniso_U_11
    _atom_site_aniso_U_22
    _atom_site_aniso_U_33
    _atom_site_aniso_U_12
    _atom_site_aniso_U_13
    _atom_site_aniso_U_23
    N1 0.0452(19) 0.0620(19) 0.055(2) -0.0041(16) 0.0069(15) 0.0034(16)
    N2 0.050(2) 0.103(3) 0.0281(18) -0.0168(18) 0.0040(15) -0.0049(18)
    O1 0.0581(18) 0.121(2) 0.0312(16) -0.0092(16) 0.0058(13) 0.0028(15)
    C1 0.044(2) 0.074(3) 0.038(3) 0.0028(19) 0.0038(18) -0.0093(19)
    C2 0.045(2) 0.063(2) 0.037(2) 0.0000(18) 0.0044(17) -0.0100(17)
    C3 0.054(3) 0.068(2) 0.049(2) -0.003(2) -0.003(2) -0.0019(19)
    C4 0.051(3) 0.073(3) 0.068(3) 0.004(2) -0.011(2) -0.003(2)
    C5 0.046(3) 0.058(2) 0.082(3) -0.005(2) 0.007(2) -0.015(2)
    C6 0.062(3) 0.069(3) 0.054(3) -0.011(2) 0.011(2) -0.003(2)
    C7 0.047(2) 0.078(3) 0.040(2) 0.001(2) 0.0022(17) 0.000(2)
    C8 0.061(3) 0.080(3) 0.126(5) -0.009(2) 0.010(3) -0.005(3)
    C9 0.047(2) 0.080(3) 0.032(2) -0.009(2) 0.0050(16) -0.0006(18)
    C10 0.058(3) 0.070(3) 0.056(3) 0.016(2) 0.0031(19) 0.010(2)
    C11 0.066(3) 0.057(2) 0.059(3) -0.004(2) 0.010(2) 0.010(2)
    C12 0.086(3) 0.064(3) 0.070(3) -0.005(2) 0.012(2) -0.013(2)
    C13 0.082(3) 0.090(3) 0.046(3) -0.009(3) 0.003(2) -0.010(2)
    C14 0.054(3) 0.087(3) 0.064(3) -0.010(2) -0.010(2) 0.015(2)
    C15 0.047(2) 0.063(2) 0.056(3) 0.0041(19) 0.0013(18) 0.0006(19)
    C16 0.059(3) 0.059(2) 0.041(2) -0.0020(18) 0.0070(17) -0.0030(17)
    C17 0.063(3) 0.097(3) 0.095(4) -0.017(3) 0.015(3) 0.003(3)
    N3 0.056(2) 0.082(2) 0.044(2) 0.0203(19) 0.0089(15) -0.0063(17)
    N4 0.048(2) 0.083(2) 0.0340(19) 0.0071(16) 0.0073(15) 0.0019(16)
    O2 0.0605(19) 0.135(3) 0.0301(16) 0.0110(17) 0.0112(13) -0.0036(16)
    C18 0.044(2) 0.068(2) 0.043(2) -0.0034(18) 0.0063(18) 0.0051(19)
    C19 0.044(2) 0.058(2) 0.041(2) -0.0037(17) 0.0076(17) 0.0080(18)
    C20 0.044(2) 0.073(3) 0.045(2) -0.005(2) -0.0009(17) -0.004(2)
    C21 0.056(3) 0.071(2) 0.054(3) 0.002(2) 0.010(2) -0.008(2)
    C22 0.046(2) 0.053(2) 0.069(3) -0.0010(18) 0.007(2) 0.005(2)
    C23 0.052(3) 0.070(3) 0.067(3) 0.002(2) -0.014(2) 0.000(2)
    C24 0.054(3) 0.067(2) 0.046(2) 0.006(2) -0.0058(19) -0.0047(19)
    C25 0.063(3) 0.082(3) 0.109(4) 0.012(3) 0.009(3) -0.009(3)
    C26 0.043(2) 0.064(2) 0.041(2) 0.0059(18) 0.0099(16) 0.0014(18)
    C27 0.048(2) 0.058(2) 0.048(2) 0.0019(18) 0.0087(17) -0.0035(18)
    C28 0.048(2) 0.076(3) 0.042(2) 0.002(2) 0.0009(17) -0.004(2)
    C29 0.070(3) 0.108(4) 0.049(3) 0.025(3) -0.015(2) -0.016(3)
    C30 0.116(4) 0.099(4) 0.048(3) 0.021(3) 0.010(3) 0.014(3)
    C31 0.126(5) 0.076(3) 0.064(3) 0.028(3) 0.013(3) 0.011(3)
    C32 0.086(3) 0.059(2) 0.052(3) 0.013(2) 0.010(2) -0.0075(19)
    C33 0.070(3) 0.069(2) 0.051(2) -0.013(2) 0.008(2) -0.005(2)
    C34 0.076(4) 0.146(5) 0.078(4) 0.051(4) 0.005(3) -0.015(3)
    N5 0.057(2) 0.072(2) 0.0435(19) 0.0100(17) -0.0014(15) -0.0080(17)
    N6 0.054(2) 0.082(2) 0.0374(19) 0.0109(18) 0.0061(16) -0.0024(18)
    O3 0.0744(19) 0.100(2) 0.0400(18) 0.0044(16) 0.0157(14) -0.0029(15)
    C35 0.057(3) 0.060(2) 0.049(3) -0.002(2) 0.014(2) 0.0064(19)
    C36 0.052(2) 0.055(2) 0.054(3) -0.0003(19) 0.0161(18) 0.0068(19)
    C37 0.057(3) 0.058(2) 0.065(3) 0.000(2) 0.012(2) 0.003(2)
    C38 0.055(3) 0.066(2) 0.076(3) -0.008(2) 0.003(2) 0.000(2)
    C39 0.049(3) 0.069(3) 0.082(3) -0.001(2) 0.014(2) 0.012(3)
    C40 0.073(3) 0.069(3) 0.081(4) 0.012(2) 0.034(3) 0.001(2)
    C41 0.064(3) 0.072(3) 0.064(3) 0.004(2) 0.020(2) -0.001(2)
    C42 0.061(3) 0.114(4) 0.131(5) 0.012(3) 0.008(3) 0.004(4)
    C43 0.054(3) 0.064(2) 0.048(2) 0.0013(19) 0.0100(18) 0.0045(18)
    C44 0.070(3) 0.068(3) 0.068(3) -0.007(2) 0.012(2) 0.009(2)
    C45 0.075(3) 0.067(2) 0.034(2) 0.010(2) 0.0103(19) 0.0074(18)
    C46 0.095(4) 0.058(3) 0.084(4) 0.009(2) 0.008(3) -0.007(2)
    C47 0.115(4) 0.081(3) 0.051(3) 0.025(3) 0.016(3) -0.014(2)
    C48 0.077(3) 0.097(3) 0.059(3) 0.025(3) 0.025(2) 0.008(2)
    C49 0.057(3) 0.063(2) 0.061(3) 0.001(2) 0.009(2) 0.003(2)
    C50 0.060(3) 0.061(2) 0.061(3) 0.005(2) 0.012(2) 0.007(2)
    C51 0.073(3) 0.105(4) 0.078(4) 0.021(3) -0.015(3) -0.017(3)
_geom_special_details
;
All e.s.d.'s (except the e.s.d. in the dihedral angle between two l.s. planes)
are estimated using the full covariance matrix. The cell e.s.d.'s are taken
into account individually in the estimation of e.s.d.'s in distances, angles
and torsion angles; correlations between e.s.d.'s in cell parameters are only
used when they are defined by crystal symmetry. An approximate (isotropic)
treatment of cell e.s.d.'s is used for estimating e.s.d.'s involving l.s.
planes.
;
loop_
    _geom_bond_atom_site_label_1
    _geom_bond_atom_site_label_2
    _geom_bond_site_symmetry_2
    _geom_bond_distance
    _geom_bond_publ_flag
    N1 C11 . 1.449(5) ?
    N1 C17 . 1.456(5) ?
    N1 C15 . 1.456(5) ?
    N2 C1 . 1.315(5) ?
    N2 C9 . 1.448(5) ?
    N2 H2' . 0.846(19) ?
    O1 C1 . 1.239(5) ?
    C1 C2 . 1.482(5) ?
    C2 C7 . 1.367(5) ?
    C2 C3 . 1.394(5) ?
    C3 C4 . 1.363(6) ?
    C3 H3 . 0.9300 ?
    C4 C5 . 1.385(6) ?
    C4 H4 . 0.9300 ?
    C5 C6 . 1.361(5) ?
    C5 C8 . 1.493(6) ?
    C6 C7 . 1.365(5) ?
    C6 H6 . 0.9300 ?
    C7 H7 . 0.9300 ?
    C8 H8A . 0.9600 ?
    C8 H8B . 0.9600 ?
    C8 H8C . 0.9600 ?
    C9 C10 . 1.508(5) ?
    C9 C16 . 1.523(5) ?
    C9 H9 . 0.9800 ?
    C10 C11 . 1.537(6) ?
    C10 H10A . 0.9700 ?
    C10 H10B . 0.9700 ?
    C11 C12 . 1.525(6) ?
    C11 H11 . 0.9800 ?
    C12 C13 . 1.518(6) ?
    C12 H12A . 0.9700 ?
    C12 H12B . 0.9700 ?
    C13 C14 . 1.503(6) ?
    C13 H13A . 0.9700 ?
    C13 H13B . 0.9700 ?
    C14 C15 . 1.545(6) ?
    C14 H14A . 0.9700 ?
    C14 H14B . 0.9700 ?
    C15 C16 . 1.530(5) ?
    C15 H15 . 0.9800 ?
    C16 H16A . 0.9700 ?
    C16 H16B . 0.9700 ?
    C17 H17A . 0.9600 ?
    C17 H17B . 0.9600 ?
    C17 H17C . 0.9600 ?
    N3 C34 . 1.446(5) ?
    N3 C32 . 1.461(5) ?
    N3 C28 . 1.472(5) ?
    N4 C18 . 1.327(5) ?
    N4 C26 . 1.447(5) ?
    N4 H4' . 0.859(19) ?
    O2 C18 . 1.218(5) ?
    C18 C19 . 1.491(5) ?
    C19 C20 . 1.375(5) ?
    C19 C24 . 1.382(5) ?
    C20 C21 . 1.360(5) ?
    C20 H20 . 0.9300 ?
    C21 C22 . 1.362(5) ?
    C21 H21 . 0.9300 ?
    C22 C23 . 1.375(6) ?
    C22 C25 . 1.504(6) ?
    C23 C24 . 1.364(6) ?
    C23 H23 . 0.9300 ?
    C24 H24 . 0.9300 ?
    C25 H25A . 0.9600 ?
    C25 H25B . 0.9600 ?
    C25 H25C . 0.9600 ?
    C26 C33 . 1.512(5) ?
    C26 C27 . 1.515(5) ?
    C26 H26 . 0.9800 ?
    C27 C28 . 1.530(5) ?
    C27 H27A . 0.9700 ?
    C27 H27B . 0.9700 ?
    C28 C29 . 1.520(6) ?
    C28 H28 . 0.9800 ?
    C29 C30 . 1.511(7) ?
    C29 H29A . 0.9700 ?
    C29 H29B . 0.9700 ?
    C30 C31 . 1.528(7) ?
    C30 H30A . 0.9700 ?
    C30 H30B . 0.9700 ?
    C31 C32 . 1.510(6) ?
    C31 H31A . 0.9700 ?
    C31 H31B . 0.9700 ?
    C32 C33 . 1.528(6) ?
    C32 H32 . 0.9800 ?
    C33 H33A . 0.9700 ?
    C33 H33B . 0.9700 ?
    C34 H34A . 0.9600 ?
    C34 H34B . 0.9600 ?
    C34 H34C . 0.9600 ?
    N5 C45 . 1.447(5) ?
    N5 C51 . 1.459(5) ?
    N5 C49 . 1.469(5) ?
    N6 C35 . 1.319(5) ?
    N6 C43 . 1.456(5) ?
    N6 H6' . 0.864(19) ?
    O3 C35 . 1.243(5) ?
    C35 C36 . 1.492(5) ?
    C36 C41 . 1.374(5) ?
    C36 C37 . 1.381(6) ?
    C37 C38 . 1.370(5) ?
    C37 H37 . 0.9300 ?
    C38 C39 . 1.364(6) ?
    C38 H38 . 0.9300 ?
    C39 C40 . 1.381(6) ?
    C39 C42 . 1.498(6) ?
    C40 C41 . 1.377(6) ?
    C40 H40 . 0.9300 ?
    C41 H41 . 0.9300 ?
    C42 H42A . 0.9600 ?
    C42 H42B . 0.9600 ?
    C42 H42C . 0.9600 ?
    C43 C50 . 1.506(6) ?
    C43 C44 . 1.518(6) ?
    C43 H43 . 0.9800 ?
    C44 C45 . 1.526(6) ?
    C44 H44A . 0.9700 ?
    C44 H44B . 0.9700 ?
    C45 C46 . 1.534(6) ?
    C45 H45 . 0.9800 ?
    C46 C47 . 1.520(7) ?
    C46 H46A . 0.9700 ?
    C46 H46B . 0.9700 ?
    C47 C48 . 1.487(7) ?
    C47 H47A . 0.9700 ?
    C47 H47B . 0.9700 ?
    C48 C49 . 1.521(6) ?
    C48 H48A . 0.9700 ?
    C48 H48B . 0.9700 ?
    C49 C50 . 1.529(5) ?
    C49 H49 . 0.9800 ?
    C50 H50A . 0.9700 ?
    C50 H50B . 0.9700 ?
    C51 H51A . 0.9600 ?
    C51 H51B . 0.9600 ?
    C51 H51C . 0.9600 ?
loop_
    _geom_angle_atom_site_label_1
    _geom_angle_atom_site_label_2
    _geom_angle_atom_site_label_3
    _geom_angle_site_symmetry_1
    _geom_angle_site_symmetry_3
    _geom_angle
    _geom_angle_publ_flag
    C11 N1 C17 . . 114.0(3) ?
    C11 N1 C15 . . 109.3(3) ?
    C17 N1 C15 . . 113.2(3) ?
    C1 N2 C9 . . 123.8(3) ?
    C1 N2 H2' . . 122(3) ?
    C9 N2 H2' . . 114(3) ?
    O1 C1 N2 . . 121.8(4) ?
    O1 C1 C2 . . 121.1(3) ?
    N2 C1 C2 . . 117.1(4) ?
    C7 C2 C3 . . 116.9(4) ?
    C7 C2 C1 . . 124.1(3) ?
    C3 C2 C1 . . 119.0(4) ?
    C4 C3 C2 . . 120.5(4) ?
    C4 C3 H3 . . 119.8 ?
    C2 C3 H3 . . 119.8 ?
    C3 C4 C5 . . 122.5(4) ?
    C3 C4 H4 . . 118.8 ?
    C5 C4 H4 . . 118.8 ?
    C6 C5 C4 . . 115.9(4) ?
    C6 C5 C8 . . 121.9(4) ?
    C4 C5 C8 . . 122.1(4) ?
    C5 C6 C7 . . 122.6(4) ?
    C5 C6 H6 . . 118.7 ?
    C7 C6 H6 . . 118.7 ?
    C6 C7 C2 . . 121.6(3) ?
    C6 C7 H7 . . 119.2 ?
    C2 C7 H7 . . 119.2 ?
    C5 C8 H8A . . 109.5 ?
    C5 C8 H8B . . 109.5 ?
    H8A C8 H8B . . 109.5 ?
    C5 C8 H8C . . 109.5 ?
    H8A C8 H8C . . 109.5 ?
    H8B C8 H8C . . 109.5 ?
    N2 C9 C10 . . 112.2(3) ?
    N2 C9 C16 . . 109.6(3) ?
    C10 C9 C16 . . 110.1(3) ?
    N2 C9 H9 . . 108.2 ?
    C10 C9 H9 . . 108.2 ?
    C16 C9 H9 . . 108.2 ?
    C9 C10 C11 . . 112.5(3) ?
    C9 C10 H10A . . 109.1 ?
    C11 C10 H10A . . 109.1 ?
    C9 C10 H10B . . 109.1 ?
    C11 C10 H10B . . 109.1 ?
    H10A C10 H10B . . 107.8 ?
    N1 C11 C12 . . 113.2(3) ?
    N1 C11 C10 . . 108.4(3) ?
    C12 C11 C10 . . 111.7(4) ?
    N1 C11 H11 . . 107.8 ?
    C12 C11 H11 . . 107.8 ?
    C10 C11 H11 . . 107.8 ?
    C13 C12 C11 . . 111.2(3) ?
    C13 C12 H12A . . 109.4 ?
    C11 C12 H12A . . 109.4 ?
    C13 C12 H12B . . 109.4 ?
    C11 C12 H12B . . 109.4 ?
    H12A C12 H12B . . 108.0 ?
    C14 C13 C12 . . 110.5(4) ?
    C14 C13 H13A . . 109.6 ?
    C12 C13 H13A . . 109.6 ?
    C14 C13 H13B . . 109.6 ?
    C12 C13 H13B . . 109.6 ?
    H13A C13 H13B . . 108.1 ?
    C13 C14 C15 . . 112.0(3) ?
    C13 C14 H14A . . 109.2 ?
    C15 C14 H14A . . 109.2 ?
    C13 C14 H14B . . 109.2 ?
    C15 C14 H14B . . 109.2 ?
    H14A C14 H14B . . 107.9 ?
    N1 C15 C16 . . 108.9(3) ?
    N1 C15 C14 . . 112.5(3) ?
    C16 C15 C14 . . 111.6(4) ?
    N1 C15 H15 . . 107.9 ?
    C16 C15 H15 . . 107.9 ?
    C14 C15 H15 . . 107.9 ?
    C9 C16 C15 . . 111.9(3) ?
    C9 C16 H16A . . 109.2 ?
    C15 C16 H16A . . 109.2 ?
    C9 C16 H16B . . 109.2 ?
    C15 C16 H16B . . 109.2 ?
    H16A C16 H16B . . 107.9 ?
    N1 C17 H17A . . 109.5 ?
    N1 C17 H17B . . 109.5 ?
    H17A C17 H17B . . 109.5 ?
    N1 C17 H17C . . 109.5 ?
    H17A C17 H17C . . 109.5 ?
    H17B C17 H17C . . 109.5 ?
    C34 N3 C32 . . 114.1(4) ?
    C34 N3 C28 . . 113.0(3) ?
    C32 N3 C28 . . 108.9(3) ?
    C18 N4 C26 . . 123.4(3) ?
    C18 N4 H4' . . 119(3) ?
    C26 N4 H4' . . 117(3) ?
    O2 C18 N4 . . 121.8(4) ?
    O2 C18 C19 . . 121.2(3) ?
    N4 C18 C19 . . 117.0(4) ?
    C20 C19 C24 . . 117.3(3) ?
    C20 C19 C18 . . 124.0(3) ?
    C24 C19 C18 . . 118.7(4) ?
    C21 C20 C19 . . 121.1(3) ?
    C21 C20 H20 . . 119.4 ?
    C19 C20 H20 . . 119.4 ?
    C20 C21 C22 . . 122.2(4) ?
    C20 C21 H21 . . 118.9 ?
    C22 C21 H21 . . 118.9 ?
    C21 C22 C23 . . 116.7(4) ?
    C21 C22 C25 . . 121.8(4) ?
    C23 C22 C25 . . 121.6(4) ?
    C24 C23 C22 . . 122.1(4) ?
    C24 C23 H23 . . 118.9 ?
    C22 C23 H23 . . 118.9 ?
    C23 C24 C19 . . 120.5(4) ?
    C23 C24 H24 . . 119.8 ?
    C19 C24 H24 . . 119.8 ?
    C22 C25 H25A . . 109.5 ?
    C22 C25 H25B . . 109.5 ?
    H25A C25 H25B . . 109.5 ?
    C22 C25 H25C . . 109.5 ?
    H25A C25 H25C . . 109.5 ?
    H25B C25 H25C . . 109.5 ?
    N4 C26 C33 . . 111.5(3) ?
    N4 C26 C27 . . 110.5(3) ?
    C33 C26 C27 . . 109.6(3) ?
    N4 C26 H26 . . 108.4 ?
    C33 C26 H26 . . 108.4 ?
    C27 C26 H26 . . 108.4 ?
    C26 C27 C28 . . 112.4(3) ?
    C26 C27 H27A . . 109.1 ?
    C28 C27 H27A . . 109.1 ?
    C26 C27 H27B . . 109.1 ?
    C28 C27 H27B . . 109.1 ?
    H27A C27 H27B . . 107.9 ?
    N3 C28 C29 . . 112.5(3) ?
    N3 C28 C27 . . 108.0(3) ?
    C29 C28 C27 . . 112.2(4) ?
    N3 C28 H28 . . 108.0 ?
    C29 C28 H28 . . 108.0 ?
    C27 C28 H28 . . 108.0 ?
    C30 C29 C28 . . 112.2(4) ?
    C30 C29 H29A . . 109.2 ?
    C28 C29 H29A . . 109.2 ?
    C30 C29 H29B . . 109.2 ?
    C28 C29 H29B . . 109.2 ?
    H29A C29 H29B . . 107.9 ?
    C29 C30 C31 . . 110.9(4) ?
    C29 C30 H30A . . 109.5 ?
    C31 C30 H30A . . 109.5 ?
    C29 C30 H30B . . 109.5 ?
    C31 C30 H30B . . 109.5 ?
    H30A C30 H30B . . 108.1 ?
    C32 C31 C30 . . 110.8(4) ?
    C32 C31 H31A . . 109.5 ?
    C30 C31 H31A . . 109.5 ?
    C32 C31 H31B . . 109.5 ?
    C30 C31 H31B . . 109.5 ?
    H31A C31 H31B . . 108.1 ?
    N3 C32 C31 . . 113.1(4) ?
    N3 C32 C33 . . 108.2(3) ?
    C31 C32 C33 . . 112.8(4) ?
    N3 C32 H32 . . 107.5 ?
    C31 C32 H32 . . 107.5 ?
    C33 C32 H32 . . 107.5 ?
    C26 C33 C32 . . 112.6(3) ?
    C26 C33 H33A . . 109.1 ?
    C32 C33 H33A . . 109.1 ?
    C26 C33 H33B . . 109.1 ?
    C32 C33 H33B . . 109.1 ?
    H33A C33 H33B . . 107.8 ?
    N3 C34 H34A . . 109.5 ?
    N3 C34 H34B . . 109.5 ?
    H34A C34 H34B . . 109.5 ?
    N3 C34 H34C . . 109.5 ?
    H34A C34 H34C . . 109.5 ?
    H34B C34 H34C . . 109.5 ?
    C45 N5 C51 . . 113.5(3) ?
    C45 N5 C49 . . 109.6(3) ?
    C51 N5 C49 . . 113.3(4) ?
    C35 N6 C43 . . 123.3(3) ?
    C35 N6 H6' . . 122(3) ?
    C43 N6 H6' . . 115(3) ?
    O3 C35 N6 . . 122.5(4) ?
    O3 C35 C36 . . 120.2(4) ?
    N6 C35 C36 . . 117.3(4) ?
    C41 C36 C37 . . 118.3(4) ?
    C41 C36 C35 . . 118.7(4) ?
    C37 C36 C35 . . 123.1(4) ?
    C38 C37 C36 . . 120.1(4) ?
    C38 C37 H37 . . 119.9 ?
    C36 C37 H37 . . 119.9 ?
    C39 C38 C37 . . 122.6(4) ?
    C39 C38 H38 . . 118.7 ?
    C37 C38 H38 . . 118.7 ?
    C38 C39 C40 . . 116.8(4) ?
    C38 C39 C42 . . 121.9(5) ?
    C40 C39 C42 . . 121.3(5) ?
    C41 C40 C39 . . 121.7(4) ?
    C41 C40 H40 . . 119.1 ?
    C39 C40 H40 . . 119.1 ?
    C36 C41 C40 . . 120.5(4) ?
    C36 C41 H41 . . 119.8 ?
    C40 C41 H41 . . 119.8 ?
    C39 C42 H42A . . 109.5 ?
    C39 C42 H42B . . 109.5 ?
    H42A C42 H42B . . 109.5 ?
    C39 C42 H42C . . 109.5 ?
    H42A C42 H42C . . 109.5 ?
    H42B C42 H42C . . 109.5 ?
    N6 C43 C50 . . 110.8(3) ?
    N6 C43 C44 . . 111.3(3) ?
    C50 C43 C44 . . 110.7(4) ?
    N6 C43 H43 . . 108.0 ?
    C50 C43 H43 . . 108.0 ?
    C44 C43 H43 . . 108.0 ?
    C43 C44 C45 . . 112.9(3) ?
    C43 C44 H44A . . 109.0 ?
    C45 C44 H44A . . 109.0 ?
    C43 C44 H44B . . 109.0 ?
    C45 C44 H44B . . 109.0 ?
    H44A C44 H44B . . 107.8 ?
    N5 C45 C44 . . 108.1(3) ?
    N5 C45 C46 . . 112.2(4) ?
    C44 C45 C46 . . 112.1(3) ?
    N5 C45 H45 . . 108.1 ?
    C44 C45 H45 . . 108.1 ?
    C46 C45 H45 . . 108.1 ?
    C47 C46 C45 . . 111.6(3) ?
    C47 C46 H46A . . 109.3 ?
    C45 C46 H46A . . 109.3 ?
    C47 C46 H46B . . 109.3 ?
    C45 C46 H46B . . 109.3 ?
    H46A C46 H46B . . 108.0 ?
    C48 C47 C46 . . 112.1(4) ?
    C48 C47 H47A . . 109.2 ?
    C46 C47 H47A . . 109.2 ?
    C48 C47 H47B . . 109.2 ?
    C46 C47 H47B . . 109.2 ?
    H47A C47 H47B . . 107.9 ?
    C47 C48 C49 . . 111.6(4) ?
    C47 C48 H48A . . 109.3 ?
    C49 C48 H48A . . 109.3 ?
    C47 C48 H48B . . 109.3 ?
    C49 C48 H48B . . 109.3 ?
    H48A C48 H48B . . 108.0 ?
    N5 C49 C48 . . 112.5(3) ?
    N5 C49 C50 . . 108.6(3) ?
    C48 C49 C50 . . 112.5(3) ?
    N5 C49 H49 . . 107.7 ?
    C48 C49 H49 . . 107.7 ?
    C50 C49 H49 . . 107.7 ?
    C43 C50 C49 . . 112.2(3) ?
    C43 C50 H50A . . 109.2 ?
    C49 C50 H50A . . 109.2 ?
    C43 C50 H50B . . 109.2 ?
    C49 C50 H50B . . 109.2 ?
    H50A C50 H50B . . 107.9 ?
    N5 C51 H51A . . 109.5 ?
    N5 C51 H51B . . 109.5 ?
    H51A C51 H51B . . 109.5 ?
    N5 C51 H51C . . 109.5 ?
    H51A C51 H51C . . 109.5 ?
    H51B C51 H51C . . 109.5 ?
loop_
    _geom_hbond_atom_site_label_D
    _geom_hbond_atom_site_label_H
    _geom_hbond_atom_site_label_A
    _geom_hbond_site_symmetry_A
    _geom_hbond_distance_DH
    _geom_hbond_distance_HA
    _geom_hbond_distance_DA
    _geom_hbond_angle_DHA
    N2 H2' O1 2 0.846(19) 2.10(2) 2.935(5) 171(4)
    N4 H4' O2 2_565 0.859(19) 2.05(2) 2.894(5) 166(4)
    N6 H6' O3 2_574 0.864(19) 2.30(2) 3.164(5) 174(4)
data_global
_journal_date_recd_electronic     2012-03-15
_journal_date_accepted     2012-04-21
_journal_name_full     'Acta Crystallographica, Section E'
_journal_year     2012
_journal_volume     68
_journal_issue      6
_journal_page_first     o1781
_journal_page_last     o1781
_journal_paper_category     QO
_journal_paper_doi     10.1107/S1600536812017795
_journal_coeditor_code     VM2165
_publ_contact_author_name     'Yifeng Chai'
_publ_contact_author_address
;
;
_publ_contact_author_email     yfchai2003c@163.com
_publ_contact_author_fax     ?
_publ_contact_author_phone     ?
_publ_section_title
;
4-Methyl-<i>N</i>-(9-methyl-9-azabicyclo[3.3.1]non-3-yl)benzamide
;
loop_
    _publ_author_name
    _publ_author_footnote
    _publ_author_address
    'Lv, Diya' .
;
Department of Medicinal Chemistry, School of Pharmacy,
Second Military Medical University, Shanghai 200433, People's Republic of China
;
    'Cao, Yan' .
;
Department of Medicinal Chemistry, School of Pharmacy,
Second Military Medical University, Shanghai 200433, People's Republic of China
;
    'Dong, Xin' .
;
Department of Medicinal Chemistry, School of Pharmacy,
Second Military Medical University, Shanghai 200433, People's Republic of China
;
    'Lou, Ziyang' .
;
Department of Medicinal Chemistry, School of Pharmacy,
Second Military Medical University, Shanghai 200433, People's Republic of China
;
    'Chai, Yifeng' .
;
Department of Medicinal Chemistry, School of Pharmacy,
Second Military Medical University, Shanghai 200433, People's Republic of China
;
