# Supplementary material for: 4-Methyl-N-(9-methyl-9-aza­bicyclo­[3.3.1]non-3-yl)benzamide
Source: Acta Crystallogr Sect E Struct Rep Online. 2012 May 19;68(Pt 6):o1781. doi: 10.1107/S1600536812017795 (PMC3379360; doi:10.1107/S1600536812017795)
Supplement: Supplementary file 3 [file e-68-o1781-Isup3.hkl]

# 
# h,k,l, Fc-squared, Fo-squared, sigma(Fo-squared) and status flag 
# 
data_I
_shelx_title ' f90713a in Cc' 
_shelx_refln_list_code          4 
_shelx_F_calc_maximum      470.88 
_exptl_crystal_F_000      1776.00 
_reflns_d_resolution_high  0.8105 
 
loop_ 
 _symmetry_equiv_pos_as_xyz 
 'x, y, z' 
 'x, -y, z+1/2' 
 'x+1/2, y+1/2, z' 
 'x+1/2, -y+1/2, z+1/2' 
 
_cell_length_a    38.6797 
_cell_length_b    12.2999 
_cell_length_c     9.9749 
_cell_angle_alpha  90.000 
_cell_angle_beta  101.263 
_cell_angle_gamma  90.000 
 
_shelx_F_squared_multiplier     1.000 
 
loop_ 
 _refln_index_h 
 _refln_index_k 
 _refln_index_l 
 _refln_F_squared_calc 
 _refln_F_squared_meas 
 _refln_F_squared_sigma 
 _refln_observed_status 
   0   0 -12       33.51       83.85     77.25 o 
   2   0 -12       81.81      183.93     83.58 o 
   4   0 -12        7.78      132.79     79.18 o 
   6   0 -12       79.86      357.68     87.43 o 
  14   0 -12       26.07      -25.84     70.66 o 
  16   0 -12       84.22      157.26     83.30 o 
  18   0 -12       55.40       80.28     75.61 o 
   1   1 -12       78.49      153.01     63.81 o 
   3   1 -12        8.90      104.23     55.93 o 
   5   1 -12       36.93      131.11     52.31 o 
   7   1 -12      372.87      583.67     70.30 o 
  15   1 -12       24.71       33.88     49.25 o 
  17   1 -12       40.47       71.71     49.16 o 
  19   1 -12       39.91       56.35     45.09 o 
   2   2 -12        0.17       48.39     73.96 o 
   4   2 -12       41.51       50.04     62.68 o 
   6   2 -12      117.83      287.18     62.16 o 
   8   2 -12       36.78      215.27     76.70 o 
  14   2 -12       31.93       89.35     80.28 o 
  16   2 -12       28.43        4.22     50.72 o 
   5   3 -12        3.17       61.58     60.76 o 
   7   3 -12      271.86      337.89     81.93 o 
   9   3 -12      134.49      316.99     74.51 o 
  11   3 -12        6.26       77.80     56.91 o 
  13   3 -12       35.73       69.83     75.61 o 
 -11   1 -11        0.13      -64.88     64.06 o 
  -9   1 -11       33.67       10.17     65.43 o 
  -7   1 -11       51.01       33.27     64.33 o 
  -5   1 -11       32.44       30.24     60.48 o 
  -3   1 -11      185.84      275.59     53.17 o 
  -1   1 -11       34.89       55.67     44.73 o 
   1   1 -11       58.85      118.81     44.60 o 
   3   1 -11      338.93      548.93     99.11 o 
   5   1 -11        0.67      113.00     56.09 o 
  11   1 -11        2.57       -7.07     36.64 o 
  13   1 -11       60.24       68.46     40.63 o 
  15   1 -11       38.52       36.14     38.59 o 
  17   1 -11        1.40       42.24     46.60 o 
  19   1 -11       26.48       22.81     34.12 o 
  21   1 -11       42.93       38.03     37.12 o 
  23   1 -11        8.96       16.09     36.34 o 
  25   1 -11       36.72        6.27     36.51 o 
  27   1 -11        9.89       14.29     36.06 o 
  29   1 -11        4.24       -7.71     39.29 o 
 -10   2 -11      118.96      185.85     76.70 o 
  -8   2 -11       23.78       61.86     66.26 o 
  -6   2 -11       49.64      187.78     75.88 o 
  -4   2 -11       51.92      122.62     69.56 o 
  -2   2 -11       13.68       24.74     51.41 o 
   0   2 -11       97.78       79.45     61.58 o 
   2   2 -11      178.64      333.88     54.44 o 
   4   2 -11      161.40      292.07     88.53 o 
   6   2 -11        7.10       87.98     54.99 o 
  10   2 -11       57.95       72.03     58.83 o 
  12   2 -11       41.81       48.27     42.23 o 
  14   2 -11       47.03       86.28     42.89 o 
  16   2 -11       36.86       31.26     38.44 o 
  18   2 -11       19.35       42.61     50.59 o 
  20   2 -11       13.40       18.87     36.64 o 
  22   2 -11       48.66      104.80     42.64 o 
  24   2 -11      101.27      100.66     64.20 o 
  26   2 -11       61.79       84.36     43.84 o 
  28   2 -11       51.96       64.95     42.04 o 
  -9   3 -11       29.62       -5.77     58.01 o 
  -7   3 -11       15.98       50.31     65.43 o 
  -5   3 -11       10.85      -16.50     52.51 o 
  -3   3 -11       28.89       -2.20     53.06 o 
  -1   3 -11        9.75        4.67     50.04 o 
   1   3 -11        1.82        3.85     56.09 o 
   3   3 -11      169.71      221.87     66.81 o 
   5   3 -11       47.58      103.92     56.09 o 
   7   3 -11      129.19      162.21     57.73 o 
   9   3 -11      149.84      214.44     78.08 o 
  11   3 -11       44.75       61.86     58.28 o 
  13   3 -11       52.56       87.85     41.41 o 
  15   3 -11        5.19        5.52     36.82 o 
  17   3 -11        3.31       18.01     39.87 o 
  19   3 -11       23.64       39.32     39.06 o 
  21   3 -11      132.01      152.33     46.84 o 
  23   3 -11       30.25       32.07     39.56 o 
  25   3 -11       49.10       40.06     40.51 o 
  27   3 -11       19.96       10.19     39.70 o 
  -8   4 -11        8.31        9.07     53.34 o 
  -6   4 -11       29.27       12.65     57.46 o 
  -4   4 -11        7.56       90.18     66.26 o 
  -2   4 -11        3.43       -4.12     53.34 o 
   0   4 -11      225.11      213.62     66.26 o 
   2   4 -11        8.73       52.24     58.28 o 
   4   4 -11        2.49        3.30     54.44 o 
   6   4 -11       66.09      129.49     57.46 o 
   8   4 -11      182.12      183.10     58.01 o 
  10   4 -11      179.32      176.66     44.74 o 
  12   4 -11       58.66       24.47     60.21 o 
  14   4 -11       15.14       11.43     41.12 o 
  16   4 -11       26.77       68.37     42.86 o 
  18   4 -11       74.05       77.68     42.75 o 
  20   4 -11       16.53       20.51     39.87 o 
  22   4 -11       20.20       17.70     42.72 o 
  24   4 -11       13.44       46.07     42.27 o 
  -5   5 -11       11.35      -18.42     52.51 o 
  -3   5 -11       20.64      -40.96     51.96 o 
  -1   5 -11       37.20       88.80     62.68 o 
   1   5 -11       24.23        7.42     56.64 o 
   3   5 -11       81.26      131.14     62.41 o 
   5   5 -11       62.86       76.16     58.28 o 
   7   5 -11       40.14      100.90     56.09 o 
   9   5 -11       60.63      101.17     55.81 o 
  11   5 -11       45.90      114.92     59.38 o 
  15   5 -11      100.98       51.41     64.06 o 
  17   5 -11        9.12       26.94     55.54 o 
  19   5 -11       12.10       12.77     40.95 o 
  21   5 -11       53.41       93.53     47.33 o 
   0   6 -11       63.02       60.64     35.26 o 
   2   6 -11       24.68       35.80     31.59 o 
   4   6 -11       11.69        4.31     27.62 o 
   6   6 -11       53.29      125.37     67.36 o 
   8   6 -11       16.11       69.28     57.19 o 
  10   6 -11       31.71       95.95     62.68 o 
  12   6 -11      102.29      190.25     65.98 o 
  14   6 -11       13.95       92.10     61.31 o 
  16   6 -11        8.51       19.52     83.30 o 
  18   6 -11        6.21       29.69     76.70 o 
 -14   0 -10       78.65       40.96     58.01 o 
 -12   0 -10       22.91        9.62     51.41 o 
 -10   0 -10       35.95       36.84     61.03 o 
  -8   0 -10       75.14      112.72     56.64 o 
  -6   0 -10       70.07       42.89     57.46 o 
  -4   0 -10     1366.84     1404.61    116.02 o 
  -2   0 -10      558.67      597.69     93.20 o 
   0   0 -10     1083.38     1537.12    124.82 o 
   2   0 -10     1504.92     1773.01    127.02 o 
   8   0 -10      702.17      851.45     96.22 o 
  10   0 -10       32.71       80.55     52.24 o 
  12   0 -10      245.39      330.46     70.66 o 
  14   0 -10      233.42      248.81     61.31 o 
  16   0 -10      145.47      189.15     57.73 o 
  18   0 -10      605.20      845.40     93.48 o 
  20   0 -10      292.93      302.70     65.16 o 
  22   0 -10      311.71      356.31     69.83 o 
  24   0 -10      802.93      907.54    100.35 o 
  26   0 -10      743.48      835.51    105.02 o 
  28   0 -10       40.45      103.10     59.66 o 
  30   0 -10      140.53      119.59     60.48 o 
  32   0 -10       67.35      111.35     60.48 o 
  34   0 -10       52.46       53.34     50.04 o 
 -19   1 -10       33.51       -1.92     58.56 o 
 -17   1 -10       11.90      -14.85     50.59 o 
 -15   1 -10        1.77       -9.62     58.56 o 
 -13   1 -10       41.52       41.24     53.34 o 
 -11   1 -10       67.55       84.40     54.44 o 
  -9   1 -10        2.20       -6.54     39.17 o 
  -7   1 -10       75.55      108.68     65.98 o 
  -5   1 -10       14.42      -12.18     33.22 o 
  -3   1 -10      128.17      188.71     43.33 o 
  -1   1 -10      451.58      543.29     59.19 o 
   1   1 -10      257.46      336.31     49.18 o 
   3   1 -10     1170.52     1369.69    116.57 o 
   7   1 -10      267.11      357.61     54.82 o 
   9   1 -10       79.68       67.58     40.14 o 
  11   1 -10      507.94      642.82     65.60 o 
  13   1 -10      117.16      135.06     46.74 o 
  15   1 -10      379.37      408.85     53.73 o 
  17   1 -10      317.67      386.23     53.34 o 
  19   1 -10      144.78      164.05     42.27 o 
  21   1 -10      602.18      610.15     60.65 o 
  23   1 -10       41.64       38.74     32.38 o 
  25   1 -10       68.71       77.02     34.96 o 
  27   1 -10      135.38      145.83     40.14 o 
  29   1 -10       22.03       35.02     33.35 o 
  31   1 -10        4.16       21.59     35.50 o 
  33   1 -10        6.64      -22.40     34.60 o 
 -18   2 -10        2.47      -53.34     55.54 o 
 -16   2 -10        5.35      -34.92     60.48 o 
 -14   2 -10        8.41      -60.21     53.34 o 
 -12   2 -10       22.77       31.07     54.44 o 
 -10   2 -10      269.39      289.50     67.36 o 
  -8   2 -10       14.76       29.42     52.24 o 
  -6   2 -10       17.17       46.46     56.64 o 
  -4   2 -10      119.42      183.38     60.21 o 
  -2   2 -10      179.17      192.14     47.16 o 
   0   2 -10      393.97      607.24     60.45 o 
   2   2 -10      434.96      689.41    162.48 o 
   4   2 -10      328.23      385.45     65.71 o 
   6   2 -10      396.91      495.70     83.85 o 
   8   2 -10     1087.07     1278.22     83.51 o 
  10   2 -10       15.42       41.84     35.60 o 
  12   2 -10       38.69       33.94     33.88 o 
  14   2 -10       46.50       40.10     36.84 o 
  16   2 -10      277.20      307.14     48.20 o 
  18   2 -10      680.00      724.65     65.61 o 
  20   2 -10      200.99      229.89     45.65 o 
  22   2 -10       46.40       43.24     33.46 o 
  24   2 -10      177.74      174.80     41.05 o 
  26   2 -10       22.36       31.25     37.39 o 
  28   2 -10        3.46      -14.08     31.82 o 
  30   2 -10      119.90      134.35     41.49 o 
  32   2 -10       63.38       84.42     41.41 o 
  34   2 -10        4.49       -0.85     39.71 o 
 -17   3 -10      122.77      194.65     73.41 o 
 -15   3 -10       19.41      -10.45     55.54 o 
 -13   3 -10       71.75       46.19     55.54 o 
 -11   3 -10        5.15      -34.92     47.56 o 
  -9   3 -10       37.68       18.97     47.84 o 
  -7   3 -10      271.91      236.99     66.26 o 
  -5   3 -10       57.33       56.36     48.94 o 
  -3   3 -10      143.13      113.00     53.89 o 
  -1   3 -10       87.30       85.23     49.21 o 
   1   3 -10      510.45      608.69     87.98 o 
   3   3 -10      218.18      352.73     65.71 o 
   5   3 -10      793.41      905.06     92.93 o 
   9   3 -10       64.36       87.76     36.30 o 
  11   3 -10      495.90      582.48     62.08 o 
  13   3 -10       50.12       65.62     36.28 o 
  15   3 -10      339.69      446.83     55.34 o 
  17   3 -10       44.64       23.92     31.49 o 
  19   3 -10       75.35      117.06     38.26 o 
  21   3 -10      133.16      196.44     43.45 o 
  23   3 -10      218.57      251.68     46.36 o 
  25   3 -10       10.08       16.61     33.98 o 
  27   3 -10      105.14       82.32     37.50 o 
  29   3 -10      132.86      199.51     44.39 o 
  31   3 -10       19.03       32.50     37.61 o 
  33   3 -10        9.04       12.96     40.35 o 
 -16   4 -10      120.18      136.64     65.43 o 
 -14   4 -10       16.86      -39.59     59.11 o 
 -12   4 -10       16.65      -12.37     50.86 o 
 -10   4 -10      289.05      329.36     73.41 o 
  -8   4 -10       30.95       58.83     53.34 o 
  -6   4 -10       14.54       -7.42     44.81 o 
  -4   4 -10        8.47       98.97     56.91 o 
  -2   4 -10       18.76       39.31     47.56 o 
   0   4 -10       83.56       84.40     50.04 o 
   2   4 -10      200.14      187.50     59.11 o 
   4   4 -10      140.01      118.76     43.44 o 
   6   4 -10      147.88      155.59     40.83 o 
   8   4 -10      277.08      390.12     67.08 o 
  10   4 -10       14.30       51.96     50.31 o 
  12   4 -10       96.64      200.15     62.41 o 
  14   4 -10      148.47      206.75     60.76 o 
  16   4 -10      149.70      175.13     58.56 o 
  18   4 -10      162.50      145.36     43.99 o 
  20   4 -10       77.55       67.28     37.13 o 
  22   4 -10        8.83       28.55     34.68 o 
  24   4 -10      192.21      224.95     46.34 o 
  26   4 -10        0.68        5.77     33.02 o 
  28   4 -10        0.85        0.15     35.58 o 
  30   4 -10       52.57       50.25     40.14 o 
 -13   5 -10       26.11       35.19     57.19 o 
 -11   5 -10       45.70       47.01     57.19 o 
  -9   5 -10       59.95       23.92     51.41 o 
  -7   5 -10      244.63      129.49     60.48 o 
  -5   5 -10       23.19       18.97     47.84 o 
  -3   5 -10       16.63       -7.97     45.91 o 
  -1   5 -10       41.92       63.78     47.01 o 
   1   5 -10       27.94       -1.10     38.22 o 
   3   5 -10       32.78       33.53     31.19 o 
   5   5 -10      263.86      200.27     34.67 o 
   7   5 -10       18.43       40.30     25.58 o 
   9   5 -10       44.10       54.47     30.63 o 
  11   5 -10      174.40      210.53     62.00 o 
  13   5 -10       78.39      114.92     52.24 o 
  15   5 -10      259.39      400.02     71.21 o 
  17   5 -10      176.51      158.63     57.73 o 
  19   5 -10       17.75       30.79     48.11 o 
  21   5 -10       84.01       83.58     53.06 o 
  23   5 -10       41.65       31.62     34.22 o 
  25   5 -10        7.85      -39.02     33.01 o 
  27   5 -10       41.27       53.67     40.30 o 
  29   5 -10       41.50      102.06     42.75 o 
 -12   6 -10       14.95       30.52     62.41 o 
 -10   6 -10      227.17      218.29     67.36 o 
  -8   6 -10        8.90      -37.39     50.04 o 
  -6   6 -10       28.98        0.55     45.91 o 
  -4   6 -10      217.36      172.38     61.58 o 
  -2   6 -10       28.97       20.89     45.36 o 
   0   6 -10       21.78       29.42     46.74 o 
   2   6 -10       74.01       61.04     27.82 o 
   4   6 -10       56.05       86.76     38.49 o 
   6   6 -10        4.23       22.61     26.47 o 
   8   6 -10      203.14      209.63     37.90 o 
  10   6 -10       56.36       44.54     34.64 o 
  12   6 -10      184.03      197.52     57.87 o 
  14   6 -10      284.41      342.45    111.07 o 
  16   6 -10        5.43       20.92     34.53 o 
  20   6 -10       43.73       59.66     63.78 o 
  22   6 -10       50.45       90.18     69.28 o 
  24   6 -10      137.49      116.84     63.23 o 
  26   6 -10        8.61       85.50     72.03 o 
  -9   7 -10        3.43       -1.92     58.28 o 
  -7   7 -10       77.67       67.91     52.51 o 
  -5   7 -10       11.74       27.22     53.06 o 
  -3   7 -10       29.52       22.54     55.81 o 
  -1   7 -10       54.23       49.76     52.79 o 
   1   7 -10       19.52       17.21     27.77 o 
   3   7 -10       34.44       13.72     23.05 o 
   5   7 -10      232.06      257.06     62.41 o 
   7   7 -10       49.26       46.46     54.44 o 
   9   7 -10       11.69       16.16     26.14 o 
  11   7 -10        6.85        4.10     26.34 o 
  13   7 -10       27.16       50.75     27.43 o 
  15   7 -10       35.79       70.08     41.51 o 
  17   7 -10      420.64      482.96    119.73 o 
  19   7 -10        4.12      -16.33     29.59 o 
  21   7 -10       63.52       32.68     36.06 o 
  23   7 -10        0.63       11.55     54.99 o 
  -4   8 -10       79.64       45.64     52.24 o 
  -2   8 -10       15.59        7.76     25.98 o 
   0   8 -10        8.11        2.55     22.14 o 
   2   8 -10       28.43       45.76     53.89 o 
   4   8 -10       53.78       39.10     25.35 o 
   6   8 -10       36.10       18.58     27.36 o 
   8   8 -10       65.28       69.34     29.92 o 
  10   8 -10       12.79       13.18     27.76 o 
  12   8 -10        8.93      -11.08     26.93 o 
  14   8 -10       46.55       60.23     28.23 o 
  16   8 -10       21.24       19.26     38.76 o 
  18   8 -10       64.10       76.67     39.31 o 
 -23   1  -9       27.53      -22.54     44.81 o 
 -21   1  -9        8.55       -7.97     50.86 o 
 -19   1  -9        9.77       -4.67     45.64 o 
 -17   1  -9       51.27       44.54     50.59 o 
 -15   1  -9       29.83       35.47     47.01 o 
 -13   1  -9       96.75       94.73     39.06 o 
 -11   1  -9       94.13       90.43     36.00 o 
  -9   1  -9       86.22      103.92     40.24 o 
  -7   1  -9       90.65       86.99     34.90 o 
  -5   1  -9        0.01       -2.05     28.17 o 
  -3   1  -9      143.16      155.63     41.56 o 
  -1   1  -9      210.03      263.07     41.73 o 
   1   1  -9      108.04      184.89     35.97 o 
   3   1  -9      128.20      144.34     54.44 o 
   5   1  -9      136.94      179.65     38.67 o 
   7   1  -9       50.29       48.43     27.36 o 
   9   1  -9       38.22       44.95     27.16 o 
  11   1  -9       62.67       69.57     28.23 o 
  13   1  -9      539.09      612.44     54.46 o 
  15   1  -9       21.45       40.70     27.40 o 
  17   1  -9       64.79       94.70     31.15 o 
  19   1  -9       88.79      129.78     34.33 o 
  21   1  -9       34.14       19.76     29.97 o 
  23   1  -9       13.25       24.43     28.66 o 
  25   1  -9       78.37       96.58     29.84 o 
  27   1  -9       11.25        6.98     26.00 o 
  29   1  -9        8.59        7.18     25.76 o 
  31   1  -9      167.56      145.47     38.59 o 
  33   1  -9      105.68      144.80     43.45 o 
  35   1  -9        0.72       -7.54     37.06 o 
  37   1  -9       41.75       47.67     41.41 o 
 -24   2  -9       31.66       43.99     55.26 o 
 -22   2  -9       55.92       31.89     50.31 o 
 -18   2  -9        5.35      -33.82     48.11 o 
 -16   2  -9        3.54      -56.91     43.44 o 
 -14   2  -9       66.95       35.19     46.19 o 
 -12   2  -9      241.43      235.89     60.76 o 
 -10   2  -9       27.67      -21.72     41.51 o 
  -8   2  -9      579.03      540.51     77.25 o 
  -6   2  -9      485.72      572.96     55.88 o 
  -4   2  -9      572.04      666.98     58.53 o 
  -2   2  -9      286.69      404.92     49.57 o 
   0   2  -9      247.41      306.85     50.72 o 
   2   2  -9      563.78      573.50     71.21 o 
   4   2  -9      177.63      166.88     49.76 o 
   6   2  -9       86.39       92.39     31.97 o 
   8   2  -9       88.96      101.45     32.44 o 
  10   2  -9      347.07      399.65     47.67 o 
  12   2  -9      119.82       99.22     36.02 o 
  14   2  -9      209.22      216.65     38.20 o 
  16   2  -9       32.86       85.33     30.71 o 
  18   2  -9       53.51       78.57     29.35 o 
  20   2  -9      770.11      827.79     63.79 o 
  22   2  -9      252.18      245.07     40.53 o 
  24   2  -9       83.16       86.68     30.88 o 
  26   2  -9      249.20      274.96     41.60 o 
  28   2  -9       77.98       73.73     32.36 o 
  30   2  -9       48.15       54.64     33.59 o 
  32   2  -9      486.13      514.35     57.25 o 
  34   2  -9       82.60       83.86     42.85 o 
  36   2  -9        1.92       -0.61     37.46 o 
  38   2  -9      180.18      195.52     46.60 o 
 -23   3  -9       47.38      -17.60     50.86 o 
 -21   3  -9       42.53       99.25     56.64 o 
 -19   3  -9        8.19        0.27     47.56 o 
 -17   3  -9       45.00       61.86     51.69 o 
 -15   3  -9        4.95        3.30     46.74 o 
 -13   3  -9       59.68       12.10     45.36 o 
 -11   3  -9       80.04       32.17     44.81 o 
  -9   3  -9        0.43      -29.42     43.44 o 
  -7   3  -9      254.64      251.83     58.28 o 
  -5   3  -9      217.93      143.51     51.14 o 
  -3   3  -9        4.23      -20.34     36.57 o 
  -1   3  -9      486.96      578.82     75.74 o 
   1   3  -9      129.69      207.30     48.39 o 
   3   3  -9      109.86      161.11     45.64 o 
   5   3  -9      309.27      355.21     40.69 o 
   7   3  -9     1442.60     1486.00    287.03 o 
   9   3  -9       99.65      115.53     29.39 o 
  11   3  -9      104.49       76.16     41.51 o 
  13   3  -9       46.16       37.94     39.04 o 
  15   3  -9       16.08       43.71     42.34 o 
  17   3  -9      331.45      343.24     48.52 o 
  19   3  -9       75.21       98.66     32.62 o 
  21   3  -9       68.85       86.52     32.65 o 
  23   3  -9        9.74       -9.29     21.72 o 
  25   3  -9      155.80      170.61     37.27 o 
  27   3  -9       92.87       88.59     33.20 o 
  29   3  -9       32.11       26.77     31.46 o 
  31   3  -9       55.81       81.83     37.17 o 
  33   3  -9        2.11      -14.46     32.51 o 
  35   3  -9       39.89       11.43     39.45 o 
  37   3  -9        2.21       -4.71     40.43 o 
 -22   4  -9       13.11      -14.85     52.51 o 
 -20   4  -9       56.14       55.81     59.11 o 
 -18   4  -9       30.95       45.09     49.76 o 
 -16   4  -9       17.82       28.32     50.59 o 
 -12   4  -9       27.19      -13.47     43.44 o 
 -10   4  -9       82.73       67.08     49.21 o 
  -8   4  -9       42.96        6.32     43.71 o 
  -6   4  -9      248.56      250.18     59.66 o 
  -4   4  -9      674.58      679.62     82.20 o 
  -2   4  -9       10.46       94.30     42.06 o 
   0   4  -9       38.69       69.28     45.36 o 
   2   4  -9       78.71       56.64     38.76 o 
   4   4  -9      860.87      787.67     81.10 o 
   6   4  -9        6.20       16.85     19.15 o 
   8   4  -9       14.31       70.32     25.76 o 
  10   4  -9      393.68      444.64     43.39 o 
  12   4  -9      156.00      169.80     32.29 o 
  14   4  -9      499.74      557.32     75.61 o 
  16   4  -9      172.38      215.96     36.13 o 
  18   4  -9      221.78      288.12     61.86 o 
  20   4  -9      340.90      356.03     67.91 o 
  22   4  -9      113.28      151.38     49.07 o 
  24   4  -9        1.91       -5.33     27.87 o 
  26   4  -9       22.50       14.04     31.87 o 
  28   4  -9      183.10      178.22     41.49 o 
  30   4  -9       16.83       12.65     34.61 o 
  32   4  -9       45.18       69.54     40.20 o 
  34   4  -9        0.28      -18.27     36.31 o 
  36   4  -9        8.51       -3.30     39.74 o 
 -21   5  -9       18.47       10.72     51.14 o 
 -19   5  -9        2.81       54.99     56.91 o 
 -17   5  -9      228.96      304.90     69.01 o 
 -15   5  -9       10.24      -23.09     48.94 o 
 -13   5  -9        3.52        1.10     48.66 o 
 -11   5  -9       54.62       56.36     51.41 o 
  -9   5  -9       27.69        5.22     39.59 o 
  -7   5  -9      510.73      578.72     80.00 o 
  -5   5  -9       94.02       90.45     46.19 o 
  -3   5  -9       78.82       70.93     44.81 o 
  -1   5  -9       44.26       24.74     34.92 o 
   1   5  -9      384.92      380.78     66.81 o 
   3   5  -9       24.19       42.06     36.02 o 
   5   5  -9       40.91       24.95     23.05 o 
   7   5  -9      342.92      317.71     87.29 o 
   9   5  -9        1.63       24.91     25.54 o 
  11   5  -9      143.19       94.92     28.80 o 
  13   5  -9      309.56      293.10     38.10 o 
  15   5  -9       11.77        5.70     23.13 o 
  17   5  -9      226.10      213.72     58.56 o 
  19   5  -9      562.30      508.75     57.32 o 
  21   5  -9       34.05       39.66     25.83 o 
  23   5  -9       42.33       44.54     44.54 o 
  25   5  -9       86.96       67.91     46.46 o 
  27   5  -9       50.41       19.17     35.58 o 
  29   5  -9        3.29      -11.56     35.73 o 
  31   5  -9       74.62       83.81     41.88 o 
  33   5  -9       15.37      -26.98     35.63 o 
 -18   6  -9       53.84       79.73     58.01 o 
 -16   6  -9      130.12       91.55     58.01 o 
 -14   6  -9       41.31       -4.67     56.64 o 
 -12   6  -9       81.37       86.33     53.06 o 
 -10   6  -9       29.24      -12.37     42.06 o 
  -8   6  -9       29.55       18.70     46.19 o 
  -6   6  -9      220.24      253.21     59.66 o 
  -4   6  -9       54.38       44.26     41.24 o 
  -2   6  -9       32.81       27.22     40.96 o 
   0   6  -9       73.87       43.16     39.04 o 
   2   6  -9        2.79        0.49     22.32 o 
   4   6  -9      198.59      157.02     75.47 o 
   6   6  -9        2.54        4.22     19.02 o 
   8   6  -9       94.66       64.01     21.76 o 
  10   6  -9      223.71      256.46     29.93 o 
  12   6  -9       67.07       76.61     32.03 o 
  14   6  -9       45.20       36.92     26.56 o 
  16   6  -9       44.47       63.84     52.79 o 
  18   6  -9       65.52       77.10     32.24 o 
  20   6  -9       92.94      126.58     35.58 o 
  22   6  -9      139.23      169.75     69.42 o 
  24   6  -9       29.98       46.76     31.37 o 
  26   6  -9       11.53      -10.02     30.93 o 
  28   6  -9       47.26       82.75     65.43 o 
  30   6  -9       32.33       83.56     44.32 o 
  32   6  -9       32.21       36.17     46.85 o 
 -15   7  -9       43.71        5.50     51.69 o 
 -13   7  -9        0.36      -32.44     48.11 o 
 -11   7  -9       65.68       80.55     54.71 o 
  -9   7  -9       34.57      -10.45     49.76 o 
  -7   7  -9      130.36      124.27     55.26 o 
  -5   7  -9        8.81       16.50     46.74 o 
  -3   7  -9        5.89      -27.77     41.51 o 
  -1   7  -9       87.90       83.30     47.56 o 
   1   7  -9       26.51       44.74     32.44 o 
   3   7  -9        0.19        8.79     18.99 o 
   5   7  -9       47.62       33.36     21.58 o 
   7   7  -9      223.13      170.81     30.73 o 
   9   7  -9        8.56       31.19     20.10 o 
  11   7  -9      147.09      129.96     33.54 o 
  13   7  -9       75.47       96.98     51.55 o 
  15   7  -9        2.38        5.91     24.41 o 
  17   7  -9        1.72       -0.80     23.44 o 
  19   7  -9       14.73       30.08     27.45 o 
  21   7  -9       30.92       67.24     43.99 o 
  23   7  -9       15.96       20.60     29.66 o 
  25   7  -9       29.78       22.61     31.29 o 
  27   7  -9        6.82      -19.22     30.82 o 
  29   7  -9       26.06       29.25     37.35 o 
 -12   8  -9       27.55        2.20     56.09 o 
 -10   8  -9       12.57       44.26     57.46 o 
  -8   8  -9       37.18        8.25     53.34 o 
  -6   8  -9       34.81       50.04     50.59 o 
  -4   8  -9       18.73        3.57     48.94 o 
  -2   8  -9       98.74      181.18     57.46 o 
   0   8  -9        2.56       -2.92     23.64 o 
   2   8  -9        3.78        6.85     20.09 o 
   4   8  -9      205.07      167.43     49.49 o 
   6   8  -9       20.76       38.40     24.13 o 
   8   8  -9       63.75       34.40     24.97 o 
  10   8  -9       17.33       39.79     20.98 o 
  12   8  -9       49.44       52.00     21.96 o 
  14   8  -9       44.01       45.90     23.48 o 
  16   8  -9      104.50      108.36     31.09 o 
  18   8  -9       33.04       35.84     26.05 o 
  20   8  -9       26.80       14.61     28.33 o 
  22   8  -9      141.49      177.76     45.91 o 
  24   8  -9       27.12       28.22     33.71 o 
  26   8  -9        6.85       11.81     32.32 o 
  -7   9  -9       41.06       31.07     56.91 o 
  -5   9  -9       71.60       65.98     52.51 o 
  -3   9  -9       37.51       32.27     25.56 o 
  -1   9  -9        4.74       -1.20     19.57 o 
   1   9  -9       35.24       10.56     19.84 o 
   3   9  -9       10.13       11.32     19.82 o 
   5   9  -9       35.83       20.28     23.16 o 
   7   9  -9       77.55       49.00     25.11 o 
   9   9  -9        8.56       30.68     24.44 o 
  11   9  -9        9.57        2.16     22.23 o 
  13   9  -9       20.47       20.76     22.71 o 
  15   9  -9       26.38       29.18     25.13 o 
  17   9  -9        2.73       35.18     25.54 o 
  19   9  -9        7.57       28.40     37.12 o 
  21   9  -9        3.18        7.38     30.25 o 
   0  10  -9        0.14        9.23     18.63 o 
   2  10  -9        5.50       -8.41     20.51 o 
   4  10  -9       16.53       27.66     24.30 o 
   6  10  -9       16.12        0.78     23.45 o 
   8  10  -9        0.32       -4.45     22.92 o 
  10  10  -9       46.99       63.65     27.54 o 
  12  10  -9       15.03       49.70     29.89 o 
  14  10  -9       29.09       18.76     25.08 o 
 -22   0  -8       41.08       30.24     46.46 o 
 -20   0  -8       54.94        1.10     44.26 o 
 -18   0  -8     1486.03     1540.97    105.57 o 
 -14   0  -8     1014.89      951.53     86.88 o 
 -12   0  -8     1977.57     2194.75    124.54 o 
 -10   0  -8     1560.89     1729.02    113.82 o 
  -8   0  -8     1166.49     1369.14    102.27 o 
  -6   0  -8     1179.90     1190.44     92.93 o 
  -4   0  -8      787.89      786.84     85.23 o 
  -2   0  -8      794.46     1570.94    106.40 o 
   0   0  -8     2491.35     2911.49     99.52 o 
   2   0  -8      144.05      129.77     58.83 o 
   4   0  -8     1908.46     2565.91    134.16 o 
   6   0  -8      863.40     1027.41     86.60 o 
   8   0  -8      842.16      867.95     81.65 o 
  10   0  -8      576.70      594.67     69.01 o 
  12   0  -8       20.86       25.84     32.99 o 
  14   0  -8      269.40      361.26     58.01 o 
  16   0  -8      995.79     1006.51     88.80 o 
  18   0  -8      956.56      886.64     84.13 o 
  20   0  -8      327.11      317.27     54.99 o 
  22   0  -8       63.61      100.07     39.04 o 
  24   0  -8      213.73      195.75     47.01 o 
  26   0  -8      232.87      207.30     48.11 o 
  28   0  -8     1153.52     1253.67    101.17 o 
  30   0  -8       93.45       97.60     50.31 o 
  32   0  -8       62.07       81.10     49.21 o 
  34   0  -8     1651.93     1612.45    123.44 o 
  36   0  -8      163.19      234.51     58.83 o 
  38   0  -8      199.98      234.79     63.78 o 
  40   0  -8        3.16       10.17     58.28 o 
 -27   1  -8       80.20       88.53     46.46 o 
 -25   1  -8       30.69       25.84     39.31 o 
 -23   1  -8       16.24       11.82     39.59 o 
 -21   1  -8      302.03      344.49     62.13 o 
 -19   1  -8      161.04      165.51     51.96 o 
 -17   1  -8      836.75      829.73     81.93 o 
 -15   1  -8      615.85      681.11     54.61 o 
 -13   1  -8       79.41       57.00     31.82 o 
 -11   1  -8      337.71      286.28     40.47 o 
  -9   1  -8        7.22        5.34     28.90 o 
  -7   1  -8      209.90      226.14     39.54 o 
  -5   1  -8      450.59      540.48     51.07 o 
  -3   1  -8     1983.53     2247.13     91.51 o 
  -1   1  -8      196.55      242.81     32.68 o 
   1   1  -8     2992.84     3487.73    396.03 o 
   3   1  -8     1997.89     3179.61    164.27 o 
   5   1  -8      175.67      227.88     37.32 o 
   7   1  -8       94.51       84.44     23.80 o 
   9   1  -8      559.10      613.35     49.44 o 
  11   1  -8       64.33       84.35     27.31 o 
  13   1  -8      524.96      641.81    117.53 o 
  15   1  -8      342.04      326.49     40.35 o 
  17   1  -8      582.95      510.09     47.24 o 
  19   1  -8       72.93      100.66     29.07 o 
  21   1  -8      486.66      474.34     54.30 o 
  23   1  -8      348.84      350.60     42.20 o 
  25   1  -8       54.23       59.07     27.36 o 
  27   1  -8      256.01      221.44     36.49 o 
  29   1  -8      254.47      247.33     38.72 o 
  31   1  -8      532.56      434.03     47.02 o 
  33   1  -8       77.62       98.43     36.23 o 
  35   1  -8       59.47       55.06     37.73 o 
  37   1  -8       99.07       59.13     37.84 o 
  39   1  -8      103.88       98.00     41.99 o 
  41   1  -8       63.87       66.72     40.26 o 
 -28   2  -8       35.81       44.26     48.94 o 
 -26   2  -8       11.58      -12.92     39.86 o 
 -24   2  -8       69.41       65.43     44.54 o 
 -20   2  -8      118.64      117.94     51.96 o 
 -16   2  -8      176.36      185.30     59.38 o 
 -14   2  -8      306.02      274.38     58.01 o 
 -12   2  -8        4.29      -20.89     37.94 o 
 -10   2  -8      385.95      475.21     48.20 o 
  -8   2  -8       47.55       17.54     30.84 o 
  -6   2  -8      719.18      704.37     55.69 o 
  -4   2  -8      119.21      159.05     36.02 o 
  -2   2  -8     2400.98     2275.99    100.90 o 
   0   2  -8     4303.91     4494.53    175.13 o 
   2   2  -8      206.68      212.79     37.12 o 
   4   2  -8      496.05      463.25     64.33 o 
   6   2  -8      556.50      519.61     60.76 o 
   8   2  -8      265.95      277.94     35.32 o 
  10   2  -8     1586.20     1627.25     69.61 o 
  12   2  -8     2400.23     2378.65    190.11 o 
  14   2  -8     1282.28     1282.33     53.32 o 
  16   2  -8      793.32      961.85     61.48 o 
  18   2  -8       93.18       91.51     27.02 o 
  20   2  -8       27.86       21.92     22.43 o 
  22   2  -8      122.06      130.60     30.81 o 
  24   2  -8      444.47      445.16     45.82 o 
  26   2  -8      200.44      182.93     34.93 o 
  28   2  -8       18.73        8.21     24.24 o 
  30   2  -8       79.45       34.54     29.34 o 
  32   2  -8      106.49       89.36     35.09 o 
  34   2  -8      586.66      542.40     80.00 o 
  36   2  -8       37.01       50.69     48.39 o 
  38   2  -8       39.09       38.24     35.79 o 
  40   2  -8       15.18      -25.57     35.19 o 
 -27   3  -8      104.52      200.42     55.54 o 
 -25   3  -8        9.71      -27.49     40.14 o 
 -23   3  -8       16.41      -22.27     41.51 o 
 -21   3  -8      357.18      415.42     68.18 o 
 -19   3  -8       58.10       66.81     45.91 o 
 -17   3  -8      175.77      108.05     50.59 o 
 -15   3  -8       48.63       16.22     46.19 o 
 -13   3  -8       62.86       63.78     44.81 o 
 -11   3  -8      348.43      339.26     61.03 o 
  -9   3  -8      188.65      319.19     59.38 o 
  -7   3  -8       11.28        3.30     35.74 o 
  -5   3  -8      404.37      506.26     67.91 o 
  -3   3  -8     2847.15     3407.63    411.29 o 
  -1   3  -8      248.66      249.06     54.71 o 
   1   3  -8      712.00      681.82     76.43 o 
   3   3  -8      824.36      866.30     54.71 o 
   5   3  -8      171.38      181.18     43.16 o 
   7   3  -8      436.39      525.20    102.69 o 
   9   3  -8      202.49      232.29     32.03 o 
  11   3  -8      204.14      244.56     31.64 o 
  13   3  -8       38.98       63.78     22.35 o 
  15   3  -8      595.49      665.84     47.84 o 
  17   3  -8      116.53      131.08     26.90 o 
  19   3  -8       77.89       69.98     24.07 o 
  21   3  -8       76.89       80.49     27.09 o 
  23   3  -8       96.72       87.90     28.42 o 
  25   3  -8      271.82      232.64     36.93 o 
  27   3  -8      106.49      111.49     31.68 o 
  29   3  -8       43.54       39.67     27.85 o 
  31   3  -8      213.40      181.28     38.36 o 
  33   3  -8      136.35       87.84     38.30 o 
  35   3  -8      174.64      198.75     61.45 o 
  37   3  -8      110.43      133.80     42.21 o 
  39   3  -8        2.43       16.56     37.51 o 
 -26   4  -8       37.52       25.84     45.64 o 
 -24   4  -8       13.33       32.99     46.46 o 
 -22   4  -8      130.59      184.48     58.56 o 
 -20   4  -8      184.75      217.74     58.28 o 
 -18   4  -8      107.03      108.32     50.31 o 
 -16   4  -8      190.61      224.07     56.91 o 
 -14   4  -8      171.18      185.30     55.54 o 
 -12   4  -8       29.74       14.57     39.86 o 
 -10   4  -8      208.31      236.99     52.79 o 
  -8   4  -8      137.88       93.48     44.54 o 
  -6   4  -8      310.04      345.31     59.38 o 
  -4   4  -8        7.39       17.60     36.02 o 
  -2   4  -8     1628.10     1487.91    101.45 o 
   0   4  -8     1332.74     1483.24    109.15 o 
   2   4  -8       41.68       -9.90     27.77 o 
   4   4  -8        5.60       19.52     22.82 o 
   6   4  -8      170.69      137.23     48.80 o 
   8   4  -8      267.69      253.82     44.13 o 
  10   4  -8      832.88      927.14     79.18 o 
  12   4  -8      338.38      401.44     70.38 o 
  14   4  -8      340.93      397.83     56.36 o 
  16   4  -8      277.68      282.21     34.22 o 
  18   4  -8      281.75      290.34     37.80 o 
  20   4  -8       98.99      101.41     26.05 o 
  22   4  -8      121.21      101.67     27.20 o 
  24   4  -8      139.55      131.92     29.32 o 
  26   4  -8       83.80       89.58     24.48 o 
  28   4  -8      126.76      100.15     32.88 o 
  30   4  -8        4.49       34.35     29.12 o 
  32   4  -8       16.88       -4.97     34.13 o 
  34   4  -8       32.11       68.84     38.07 o 
  36   4  -8       59.71       43.36     39.05 o 
  38   4  -8       16.44       40.11     41.21 o 
 -25   5  -8       11.13        0.00     47.01 o 
 -23   5  -8       43.09       54.99     49.21 o 
 -21   5  -8       73.64      127.29     58.01 o 
 -19   5  -8      243.97      259.26     60.48 o 
 -17   5  -8      131.83      148.19     53.34 o 
 -15   5  -8      231.44      238.64     59.93 o 
 -13   5  -8       51.09       66.81     44.81 o 
 -11   5  -8      258.43      252.38     57.19 o 
  -9   5  -8       53.86       40.96     38.49 o 
  -7   5  -8       16.83       10.17     36.29 o 
  -5   5  -8      553.49      482.22     64.61 o 
  -3   5  -8      248.06      223.79     49.76 o 
  -1   5  -8       79.86       45.09     32.99 o 
   1   5  -8      341.69      381.05     64.06 o 
   3   5  -8       56.06       42.89     34.92 o 
   5   5  -8       35.20       17.13     30.65 o 
   7   5  -8      538.48      549.49    104.75 o 
   9   5  -8      157.83      188.83     34.64 o 
  11   5  -8       42.45       46.98     20.86 o 
  13   5  -8      518.74      583.09     46.53 o 
  15   5  -8      474.21      549.84     48.11 o 
  17   5  -8      176.74      158.09     29.91 o 
  19   5  -8      260.18      275.77     36.91 o 
  21   5  -8       79.85       95.65     25.51 o 
  23   5  -8       34.01       23.15     24.19 o 
  25   5  -8       65.29       69.66     27.59 o 
  27   5  -8       76.49      102.54     30.12 o 
  29   5  -8       86.06       81.01     25.74 o 
  31   5  -8       37.65       27.94     30.37 o 
  33   5  -8       71.03       53.15     38.00 o 
  35   5  -8       44.22       28.56     38.59 o 
  37   5  -8       61.81       79.32     43.27 o 
 -24   6  -8       39.25       75.33     50.31 o 
 -22   6  -8      118.72      111.90     54.44 o 
 -20   6  -8       21.65      -33.27     42.34 o 
 -18   6  -8      135.95      114.37     54.71 o 
 -16   6  -8       88.57       60.21     46.74 o 
 -14   6  -8       76.53       60.48     47.84 o 
 -12   6  -8      159.66      139.94     50.31 o 
 -10   6  -8      164.18      205.10     52.24 o 
  -8   6  -8      550.39      548.76     70.38 o 
  -6   6  -8       64.71       14.02     39.59 o 
  -4   6  -8       70.78       78.63     40.96 o 
  -2   6  -8      128.84       98.15     42.61 o 
   0   6  -8        3.56       -7.15     28.59 o 
   2   6  -8       13.12       31.89     38.76 o 
   4   6  -8      238.85      162.39     36.57 o 
   6   6  -8       92.83      109.81     34.37 o 
   8   6  -8       27.42       34.53     17.38 o 
  10   6  -8      466.69      588.56    123.58 o 
  12   6  -8      216.50      267.53     40.96 o 
  14   6  -8       41.85       39.72     27.61 o 
  16   6  -8      395.20      381.04    155.06 o 
  18   6  -8      137.41      141.53     32.49 o 
  20   6  -8       11.97       26.05     26.39 o 
  22   6  -8      329.94      366.41     86.33 o 
  24   6  -8       45.96       62.25     29.14 o 
  26   6  -8       11.22       42.15     30.04 o 
  28   6  -8        3.53      -40.42     26.95 o 
  30   6  -8       23.59        3.52     30.06 o 
  32   6  -8        7.81       19.19     28.15 o 
  34   6  -8        4.74      -11.73     30.59 o 
  36   6  -8       42.75       54.32     46.19 o 
 -21   7  -8      183.35      246.61     64.33 o 
 -19   7  -8        8.44      -20.89     43.99 o 
 -17   7  -8      122.55       98.42     52.79 o 
 -15   7  -8      290.86      334.04     70.11 o 
 -13   7  -8      184.96      234.51     63.51 o 
 -11   7  -8      233.63      227.92     58.28 o 
  -9   7  -8       59.70       68.46     46.74 o 
  -7   7  -8       22.14       28.04     38.76 o 
  -5   7  -8      447.78      337.61     59.11 o 
  -3   7  -8       74.07       52.79     41.79 o 
  -1   7  -8      146.21      106.67     44.26 o 
   1   7  -8      368.30      254.61     83.58 o 
   3   7  -8      118.74       90.60     24.74 o 
   5   7  -8       46.50       36.01     16.60 o 
   7   7  -8      116.62      131.34     33.95 o 
   9   7  -8      175.23      165.09     23.31 o 
  11   7  -8       72.40       65.65     20.51 o 
  13   7  -8      743.22      709.93    159.87 o 
  15   7  -8       73.04       73.93     27.48 o 
  17   7  -8       25.16        9.86     23.24 o 
  19   7  -8      115.65      118.91     32.72 o 
  21   7  -8      134.14      124.35     29.70 o 
  23   7  -8        4.10       12.19     23.55 o 
  25   7  -8        3.83        1.27     25.36 o 
  27   7  -8        4.72        3.03     27.63 o 
  29   7  -8       19.53       18.48     31.49 o 
  31   7  -8       27.99       23.13     34.72 o 
  33   7  -8        2.79        0.62     35.14 o 
 -18   8  -8       59.08       44.54     51.69 o 
 -16   8  -8       13.54       -4.95     51.96 o 
 -14   8  -8      232.61      305.17     67.08 o 
 -12   8  -8      124.94      120.97     55.54 o 
 -10   8  -8        7.13       94.85     54.16 o 
  -8   8  -8       32.33       68.18     47.84 o 
  -6   8  -8       22.08        8.80     39.31 o 
  -4   8  -8      214.05      195.75     50.86 o 
  -2   8  -8      393.95      282.08     57.46 o 
   0   8  -8       44.66       23.86     19.94 o 
   2   8  -8        1.38       -2.01     17.73 o 
   4   8  -8       37.99       38.49     18.44 o 
   6   8  -8        3.96        4.75     17.30 o 
   8   8  -8       17.44        9.62     16.44 o 
  10   8  -8      366.21      335.05     65.16 o 
  12   8  -8      162.68      181.19     41.24 o 
  14   8  -8       93.00      118.47     34.50 o 
  16   8  -8      132.81      129.97     29.39 o 
  18   8  -8       76.84       56.40     25.96 o 
  20   8  -8       31.96       21.42     24.39 o 
  22   8  -8       37.08       50.43     28.54 o 
  24   8  -8       10.93       11.98     27.43 o 
  26   8  -8       17.76       15.38     29.25 o 
  28   8  -8       76.90       98.39     35.24 o 
  30   8  -8       12.28       47.28     38.90 o 
 -15   9  -8       35.15       -1.92     48.66 o 
 -13   9  -8       68.30       39.59     50.86 o 
 -11   9  -8       58.85        1.10     46.46 o 
  -9   9  -8       19.89        1.10     45.91 o 
  -7   9  -8       51.65       47.01     50.59 o 
  -5   9  -8      201.44      142.96     51.69 o 
  -3   9  -8        5.59        7.70     39.86 o 
  -1   9  -8       52.64       20.16     24.19 o 
   1   9  -8      138.49       95.34     22.22 o 
   3   9  -8       68.48       28.64     18.37 o 
   5   9  -8       54.75       37.76     20.79 o 
   7   9  -8       94.65       70.66     23.70 o 
   9   9  -8       54.69       60.12     21.34 o 
  11   9  -8       23.17       16.89     18.59 o 
  13   9  -8      287.40      292.63     55.40 o 
  15   9  -8       56.10       98.64     30.65 o 
  17   9  -8       15.38       27.32     21.48 o 
  19   9  -8        3.85       43.31     27.01 o 
  21   9  -8       63.66       59.88     27.61 o 
  23   9  -8        5.30        9.02     28.49 o 
  25   9  -8       64.18       47.66     31.35 o 
  27   9  -8        2.92       -5.70     34.78 o 
 -10  10  -8       42.32        7.15     49.76 o 
  -8  10  -8       55.79       16.50     51.96 o 
  -6  10  -8       28.08        6.05     45.91 o 
  -4  10  -8        5.53        0.55     19.43 o 
  -2  10  -8       23.66       13.63     23.51 o 
   0  10  -8       50.27       29.55     20.70 o 
   2  10  -8       13.11        3.52     18.60 o 
   4  10  -8       40.32       11.91     20.88 o 
   6  10  -8        7.08        4.97     20.04 o 
   8  10  -8        0.83       -1.82     19.65 o 
  10  10  -8       21.76       24.27     19.52 o 
  12  10  -8       30.34       26.58     21.51 o 
  14  10  -8       17.55       19.64     25.50 o 
  16  10  -8       49.93       47.50     28.10 o 
  18  10  -8        6.37       29.93     24.69 o 
  20  10  -8       28.54       53.15     28.20 o 
  22  10  -8       44.80       56.40     35.40 o 
  -3  11  -8       32.84        0.44     20.34 o 
  -1  11  -8       13.96       27.74     35.05 o 
   1  11  -8       28.54        5.64     19.51 o 
   3  11  -8       37.94        3.81     20.37 o 
   5  11  -8       25.61       27.04     28.73 o 
   7  11  -8       76.75       33.90     24.13 o 
   9  11  -8       16.38       14.07     21.99 o 
  11  11  -8        2.38       -9.55     20.60 o 
  13  11  -8       92.63       71.77     25.56 o 
  15  11  -8       37.76       24.58     25.71 o 
 -31   1  -7       24.12       58.28     49.49 o 
 -29   1  -7       11.53       24.47     39.31 o 
 -27   1  -7       18.43       21.99     39.04 o 
 -25   1  -7       33.88       44.26     39.04 o 
 -23   1  -7       55.78       56.91     37.67 o 
 -21   1  -7      251.87      309.79     37.54 o 
 -19   1  -7      174.92      194.06     32.15 o 
 -17   1  -7       48.78        4.29     26.17 o 
 -15   1  -7      328.61      357.97     42.76 o 
 -13   1  -7       41.54       33.80     27.78 o 
 -11   1  -7        4.42       -0.20     24.73 o 
  -9   1  -7      233.39      237.13     61.03 o 
  -7   1  -7      381.93      401.04     44.52 o 
  -5   1  -7      150.34      136.89     33.83 o 
  -3   1  -7      226.48      261.04     44.68 o 
  -1   1  -7     1269.51     1478.01     62.68 o 
   1   1  -7       88.49      135.26     42.06 o 
   3   1  -7      580.58      653.50     65.16 o 
   5   1  -7      246.15      277.95     49.49 o 
   7   1  -7       51.59       16.23     21.46 o 
   9   1  -7      308.17      370.08     30.36 o 
  11   1  -7      286.47      283.07     36.15 o 
  13   1  -7      411.66      414.13     29.64 o 
  15   1  -7       77.72       68.73     17.27 o 
  17   1  -7       74.02       84.55     17.49 o 
  19   1  -7       19.05       24.83     17.79 o 
  21   1  -7       61.61       63.03     21.41 o 
  23   1  -7        3.28        8.26     18.55 o 
  25   1  -7       79.82       55.65     25.17 o 
  27   1  -7      189.55      167.53     31.45 o 
  29   1  -7       51.81       54.29     24.77 o 
  31   1  -7      296.01      314.11     48.11 o 
  33   1  -7        1.75       32.62     27.90 o 
  35   1  -7       51.11       44.08     30.10 o 
  37   1  -7      148.05      106.81     34.95 o 
  39   1  -7       18.46       15.94     32.56 o 
  41   1  -7        7.57       15.88     33.14 o 
  43   1  -7       41.58       81.45     62.27 o 
 -32   2  -7       70.41      110.52     52.79 o 
 -30   2  -7       13.30        8.80     44.81 o 
 -28   2  -7       45.17      136.64     44.81 o 
 -26   2  -7       49.50      139.39     44.54 o 
 -24   2  -7       32.36       55.26     37.94 o 
 -22   2  -7      375.76      457.76     64.88 o 
 -20   2  -7       46.63       40.41     38.49 o 
 -18   2  -7       20.31      -26.39     39.31 o 
 -14   2  -7      653.48      686.54     50.70 o 
 -12   2  -7      168.16      143.70     35.86 o 
 -10   2  -7      782.45      903.06     57.82 o 
  -8   2  -7      119.34       95.44     31.18 o 
  -6   2  -7      358.11      380.03     41.64 o 
  -4   2  -7      112.77      139.47     32.40 o 
  -2   2  -7      107.25       85.60     23.54 o 
   0   2  -7     1015.70     1099.16     54.44 o 
   2   2  -7     1321.69     1704.83     90.45 o 
   4   2  -7      550.91      543.26     56.09 o 
   6   2  -7     2381.28     2406.17    112.17 o 
   8   2  -7      256.31      249.34     32.14 o 
  10   2  -7      469.81      434.50     38.31 o 
  12   2  -7      755.24      899.56     49.04 o 
  14   2  -7      873.96      838.02     46.95 o 
  16   2  -7      198.78      201.74     22.83 o 
  18   2  -7      196.90      179.84     21.61 o 
  20   2  -7      310.77      318.55     27.23 o 
  22   2  -7      111.35       87.60     18.96 o 
  24   2  -7      148.93      105.32     22.01 o 
  26   2  -7      107.74      115.55     28.77 o 
  28   2  -7      177.40      202.13     33.92 o 
  30   2  -7      700.28      651.01     52.24 o 
  32   2  -7       24.00       37.47     27.57 o 
  34   2  -7       89.73       99.97     32.46 o 
  36   2  -7       18.86       15.54     29.94 o 
  38   2  -7       31.93       21.19     31.85 o 
  40   2  -7       40.42       35.60     35.06 o 
  42   2  -7       88.89      129.33     46.97 o 
 -31   3  -7       95.18      124.82     53.89 o 
 -29   3  -7       11.26       -6.87     38.76 o 
 -27   3  -7       31.47        6.05     36.29 o 
 -25   3  -7      564.35      776.67     73.68 o 
 -23   3  -7       33.31       29.69     37.39 o 
 -21   3  -7       59.56       47.01     42.06 o 
 -19   3  -7       11.66       -9.90     33.54 o 
 -17   3  -7       21.59      -17.87     35.74 o 
 -15   3  -7      684.37      753.03     78.35 o 
 -13   3  -7       98.78       84.13     42.89 o 
 -11   3  -7       43.76       42.89     39.86 o 
  -9   3  -7      757.83      860.53     75.19 o 
  -7   3  -7      494.55      507.58     46.01 o 
  -5   3  -7      463.60      569.12     78.77 o 
  -3   3  -7     1526.09     1816.10    206.06 o 
  -1   3  -7      580.09      663.68     43.44 o 
   1   3  -7      181.43      151.49     27.49 o 
   3   3  -7     1543.71     1717.20     88.25 o 
   5   3  -7       99.85       92.10     35.74 o 
   7   3  -7       41.10       65.57     23.87 o 
   9   3  -7      426.20      441.52     67.36 o 
  11   3  -7      396.28      350.20     35.00 o 
  13   3  -7      668.77      632.34     67.77 o 
  15   3  -7      857.91      827.17     49.07 o 
  17   3  -7      364.52      381.22     35.84 o 
  19   3  -7      523.08      418.35     74.09 o 
  21   3  -7      118.57       95.63     22.89 o 
  23   3  -7       12.25       34.25     16.88 o 
  25   3  -7      553.64      606.18     37.26 o 
  27   3  -7      155.99      140.03     23.29 o 
  29   3  -7       54.08       45.74     19.48 o 
  31   3  -7      140.75      103.48     35.47 o 
  33   3  -7       34.24       12.53     28.75 o 
  35   3  -7       40.96       53.00     32.07 o 
  37   3  -7       70.64       67.65     34.39 o 
  39   3  -7        7.06      -26.26     31.88 o 
  41   3  -7        4.31      -20.00     38.78 o 
 -30   4  -7       69.43       85.50     48.66 o 
 -28   4  -7      147.55      179.80     52.51 o 
 -26   4  -7       36.35       56.64     43.44 o 
 -24   4  -7       35.22       44.54     38.49 o 
 -22   4  -7      130.27      120.69     45.64 o 
 -20   4  -7       57.61       40.96     39.59 o 
 -18   4  -7       59.66       78.35     43.16 o 
 -16   4  -7       57.66       28.87     37.94 o 
 -14   4  -7      366.89      365.10     61.31 o 
 -12   4  -7      232.74      211.69     50.59 o 
 -10   4  -7      751.28      797.57     77.25 o 
  -8   4  -7      400.88      461.60     64.33 o 
  -6   4  -7      880.85      795.64     75.06 o 
  -4   4  -7     1453.38     1363.64     94.85 o 
  -2   4  -7       66.80       99.25     40.96 o 
   0   4  -7     1738.25     1685.31     62.68 o 
   2   4  -7      482.29      473.43     38.49 o 
   4   4  -7       33.16        5.77     22.54 o 
   6   4  -7      145.30      160.61     44.40 o 
   8   4  -7      357.29      319.68     30.95 o 
  10   4  -7     1053.64     1054.11     55.54 o 
  12   4  -7      743.96      772.65     47.56 o 
  14   4  -7      227.43      211.51     29.62 o 
  16   4  -7       81.48       75.84     22.86 o 
  18   4  -7      586.94      542.32     42.51 o 
  20   4  -7       38.79       22.92     19.53 o 
  22   4  -7       83.88       82.98     23.95 o 
  24   4  -7      245.30      263.13     33.84 o 
  26   4  -7       26.50       41.58     21.66 o 
  28   4  -7       17.64       15.90     24.88 o 
  30   4  -7      224.07      199.72     28.32 o 
  32   4  -7       93.20       63.23     23.55 o 
  34   4  -7       45.05       47.47     25.55 o 
  36   4  -7       63.45       69.31     35.86 o 
  38   4  -7       10.13       27.22     34.70 o 
  40   4  -7        6.13       41.52     41.41 o 
 -29   5  -7       41.05       55.26     47.29 o 
 -27   5  -7       54.49       61.03     44.54 o 
 -25   5  -7      159.02      159.18     48.11 o 
 -23   5  -7       94.91       77.80     44.54 o 
 -21   5  -7       82.32       82.20     46.19 o 
 -19   5  -7      406.66      437.41     66.53 o 
 -17   5  -7      152.31      136.09     46.19 o 
 -15   5  -7      142.28      112.17     43.44 o 
 -13   5  -7      194.00      210.60     50.31 o 
 -11   5  -7      155.29      175.13     50.04 o 
  -9   5  -7      424.72      378.30     59.11 o 
  -7   5  -7     1244.83     1330.10     97.32 o 
  -5   5  -7      197.85      162.48     45.09 o 
  -3   5  -7      579.34      555.08     66.53 o 
  -1   5  -7      821.90      788.77     73.68 o 
   1   5  -7        6.88       17.87     21.72 o 
   3   5  -7        5.39      -22.27     18.42 o 
   5   5  -7      270.32      297.77     71.21 o 
   7   5  -7      210.98      215.24     79.18 o 
   9   5  -7     1395.87     1438.09    134.44 o 
  11   5  -7      466.35      446.92     59.11 o 
  13   5  -7      326.12      339.76     75.74 o 
  15   5  -7     1376.99     1239.44    141.86 o 
  17   5  -7      474.03      418.22     38.24 o 
  19   5  -7       20.40       21.15     20.48 o 
  21   5  -7      703.17      708.19     49.20 o 
  23   5  -7      254.56      291.72     35.57 o 
  25   5  -7       95.55       84.81     25.30 o 
  27   5  -7      704.65      678.34     51.12 o 
  29   5  -7        0.56       -0.39     23.51 o 
  31   5  -7      108.67      115.35     25.85 o 
  33   5  -7      192.16      207.25     31.93 o 
  35   5  -7       10.14       35.91     33.27 o 
  37   5  -7        2.39       15.31     28.82 o 
  39   5  -7       14.04        2.68     30.88 o 
 -28   6  -7       76.74      114.10     49.49 o 
 -26   6  -7       17.04       36.84     43.16 o 
 -24   6  -7       68.63       59.38     45.91 o 
 -22   6  -7      207.13      283.45     57.19 o 
 -20   6  -7       37.45       65.71     45.09 o 
 -18   6  -7      140.67      134.99     46.74 o 
 -16   6  -7      155.16      126.74     48.39 o 
 -14   6  -7       31.25       35.47     39.86 o 
 -12   6  -7       62.62       97.32     44.26 o 
 -10   6  -7      879.18      831.93     80.55 o 
  -8   6  -7      417.41      453.63     62.13 o 
  -6   6  -7      879.21      779.70     77.53 o 
  -4   6  -7      189.24      150.66     43.99 o 
  -2   6  -7       80.49       99.80     39.59 o 
   0   6  -7      485.80      356.86     53.34 o 
   2   6  -7       35.84       38.22     21.99 o 
   4   6  -7       40.95       17.59     19.38 o 
   6   6  -7       36.37       21.44     14.77 o 
   8   6  -7       37.23       39.00     19.95 o 
  10   6  -7      616.92      594.72    116.84 o 
  12   6  -7      332.75      338.71     34.12 o 
  14   6  -7      326.82      301.18     67.22 o 
  16   6  -7        0.98        9.87     19.29 o 
  18   6  -7       62.12       93.04     26.71 o 
  20   6  -7      118.85      117.16     28.48 o 
  22   6  -7      234.37      271.32     84.68 o 
  24   6  -7       23.87       26.38     35.05 o 
  26   6  -7       10.75        4.67     22.41 o 
  28   6  -7        2.35       15.04     27.05 o 
  30   6  -7       17.94       34.49     30.06 o 
  32   6  -7        4.51        8.87     26.19 o 
  34   6  -7       32.18       36.13     26.99 o 
  36   6  -7       53.90       76.05     30.76 o 
  38   6  -7        1.29       20.95     30.21 o 
 -25   7  -7       29.84       34.64     48.39 o 
 -23   7  -7       69.35       76.98     45.36 o 
 -21   7  -7      106.51       95.40     47.29 o 
 -19   7  -7       52.61       84.40     47.84 o 
 -17   7  -7      128.52      149.29     50.59 o 
 -15   7  -7       10.86       23.37     42.89 o 
 -13   7  -7      291.40      312.32     60.21 o 
 -11   7  -7      215.95      214.44     52.79 o 
  -9   7  -7        5.53       35.47     39.59 o 
  -7   7  -7      158.90      128.94     44.81 o 
  -5   7  -7       42.93       39.31     37.67 o 
  -3   7  -7      428.60      449.78     61.86 o 
  -1   7  -7      122.42      162.76     44.26 o 
   1   7  -7      109.79       72.31     36.29 o 
   3   7  -7      237.45      211.62     75.74 o 
   5   7  -7      131.68      124.94     40.28 o 
   7   7  -7       42.20       58.43     17.04 o 
   9   7  -7      320.08      299.25     41.24 o 
  11   7  -7      140.93      130.73     25.50 o 
  13   7  -7       96.27      106.37     25.98 o 
  15   7  -7      278.64      305.99     89.63 o 
  17   7  -7       42.71       46.13     23.53 o 
  19   7  -7       32.16       47.37     24.58 o 
  21   7  -7       87.54       66.51     26.55 o 
  23   7  -7       10.91        9.86     23.39 o 
  25   7  -7        6.87       27.51     25.49 o 
  27   7  -7       59.70       37.92     28.25 o 
  29   7  -7       17.01       49.93     32.56 o 
  31   7  -7       29.10       50.89     35.34 o 
  33   7  -7       32.56       84.06     36.30 o 
  35   7  -7       12.28       35.89     35.40 o 
  37   7  -7       13.76       33.66     33.05 o 
 -24   8  -7        2.88        8.25     44.54 o 
 -22   8  -7       88.83       21.99     45.91 o 
 -20   8  -7        7.21      -12.92     43.44 o 
 -18   8  -7       34.41       47.01     48.66 o 
 -16   8  -7      192.31      195.20     53.89 o 
 -14   8  -7        5.87       26.12     43.44 o 
 -12   8  -7      113.75       76.98     46.46 o 
 -10   8  -7       43.95       71.21     44.54 o 
  -8   8  -7       14.77        7.42     40.14 o 
  -6   8  -7       10.29      -18.15     34.37 o 
  -4   8  -7       40.99       29.42     35.19 o 
  -2   8  -7       63.07       79.18     39.31 o 
   0   8  -7      130.30       95.54     37.25 o 
   2   8  -7       67.51       54.47     18.95 o 
   4   8  -7       10.99        6.16     13.46 o 
   6   8  -7      101.25      105.14     25.43 o 
   8   8  -7      245.39      211.52     44.40 o 
  10   8  -7      117.84      115.86     20.59 o 
  12   8  -7       76.55       65.12     24.33 o 
  14   8  -7       64.69       28.08     20.85 o 
  16   8  -7       31.07       36.17     20.99 o 
  18   8  -7      299.89      299.25     36.98 o 
  20   8  -7       75.83       84.13     26.05 o 
  22   8  -7       18.58        6.41     22.12 o 
  24   8  -7        4.97       11.66     26.67 o 
  26   8  -7       57.00       61.24     29.54 o 
  28   8  -7       70.92      108.27     33.71 o 
  30   8  -7       35.60       52.04     33.04 o 
  32   8  -7        1.57       27.14     38.22 o 
  34   8  -7       13.79       12.71     37.20 o 
 -21   9  -7       74.67       81.38     49.49 o 
 -19   9  -7      134.07      111.90     50.04 o 
 -17   9  -7       20.65       32.99     45.36 o 
 -15   9  -7        8.42      -32.44     39.31 o 
 -13   9  -7       23.69       37.67     45.64 o 
 -11   9  -7       52.60       15.95     42.89 o 
  -9   9  -7       83.09       72.03     47.84 o 
  -7   9  -7        1.50       18.42     42.89 o 
  -5   9  -7       40.20       51.14     40.69 o 
  -3   9  -7       26.53        3.30     33.27 o 
  -1   9  -7       20.72        0.92     15.81 o 
   1   9  -7       63.14       30.26     17.11 o 
   3   9  -7       63.28       33.96     17.75 o 
   5   9  -7       39.07       46.13     17.38 o 
   7   9  -7      145.33      115.76     21.86 o 
   9   9  -7      185.71      152.33     27.77 o 
  11   9  -7      111.54       94.68     21.09 o 
  13   9  -7       25.38       19.24     19.25 o 
  15   9  -7       83.18       90.47     48.39 o 
  17   9  -7       49.79       43.03     24.24 o 
  19   9  -7       14.37       22.56     23.63 o 
  21   9  -7       28.27       -8.43     23.67 o 
  23   9  -7       47.21       22.36     27.81 o 
  25   9  -7      169.10      204.91     38.26 o 
  27   9  -7       42.39       51.69     30.75 o 
  29   9  -7        2.86       20.63     35.47 o 
  31   9  -7        0.55      -13.95     31.00 o 
 -16  10  -7      121.06      137.46     54.16 o 
 -14  10  -7        5.94      -17.87     44.81 o 
 -12  10  -7       19.40       21.99     48.11 o 
 -10  10  -7       26.57       -7.15     46.19 o 
  -8  10  -7        3.28      -33.82     43.16 o 
  -6  10  -7       46.22       54.71     48.94 o 
  -4  10  -7       13.38        9.87     19.59 o 
  -2  10  -7       13.04       13.39     16.19 o 
   0  10  -7       87.20       41.47     16.70 o 
   2  10  -7        6.32        0.43     15.34 o 
   4  10  -7       48.56       29.50     18.81 o 
   6  10  -7       29.35       22.80     16.77 o 
   8  10  -7       76.00       61.32     19.45 o 
  10  10  -7       56.80       34.63     18.49 o 
  12  10  -7       90.08       65.53     25.00 o 
  14  10  -7       41.57       57.21     22.49 o 
  16  10  -7       48.07       54.39     27.63 o 
  18  10  -7      283.63      276.83     38.85 o 
  20  10  -7       59.24       39.62     27.25 o 
  22  10  -7       26.07       -1.08     28.22 o 
  24  10  -7      162.46      209.27     39.90 o 
  26  10  -7       75.97       82.93     34.92 o 
  28  10  -7       14.25       -6.08     33.40 o 
 -11  11  -7        3.28      -25.02     41.79 o 
  -9  11  -7       17.57       13.47     49.21 o 
  -7  11  -7       22.15        5.90     22.14 o 
  -5  11  -7        2.66        2.39     17.50 o 
  -3  11  -7       13.35        5.27     17.48 o 
  -1  11  -7        1.29       -2.89     16.48 o 
   1  11  -7       10.93       -4.56     16.85 o 
   3  11  -7       43.54       19.17     20.05 o 
   5  11  -7       21.37       13.63     19.08 o 
   7  11  -7       36.86       17.00     18.47 o 
   9  11  -7        3.13      -10.58     16.97 o 
  11  11  -7        9.33       -5.56     21.18 o 
  13  11  -7        0.82      -25.15     23.78 o 
  15  11  -7       16.08      -14.83     24.53 o 
  17  11  -7       91.78       77.91     30.45 o 
  19  11  -7        1.18      -12.95     26.12 o 
  21  11  -7       59.77       45.08     31.18 o 
  23  11  -7       26.78       -7.38     29.69 o 
  -4  12  -7       46.48       24.22     17.67 o 
  -2  12  -7        6.51       -1.94     17.07 o 
   0  12  -7       54.03       22.79     20.22 o 
   2  12  -7        7.78       -9.25     18.69 o 
   4  12  -7        7.70        9.62     20.34 o 
   6  12  -7        6.10       -4.40     21.44 o 
   8  12  -7        8.64       -6.67     18.50 o 
  10  12  -7        7.85       -4.69     20.48 o 
  12  12  -7        2.55      -22.65     20.02 o 
  14  12  -7       33.33        7.83     24.24 o 
 -30   0  -6       12.11        1.92     36.02 o 
 -28   0  -6       14.46       21.99     34.92 o 
 -26   0  -6      283.14      306.27     45.09 o 
 -24   0  -6       44.17       74.51     31.34 o 
 -22   0  -6      816.84      738.46     58.56 o 
 -20   0  -6     2208.61     2380.33    101.17 o 
 -18   0  -6     2096.11     2406.17    106.95 o 
 -16   0  -6     1496.18     1728.20     93.75 o 
 -14   0  -6     3179.70     3288.97    130.87 o 
 -12   0  -6      363.45      365.65     54.99 o 
 -10   0  -6      603.87      611.99     64.61 o 
  -8   0  -6      339.60      369.50     53.06 o 
  -6   0  -6      493.73      559.48     41.51 o 
  -4   0  -6        1.27      -23.64     23.09 o 
  -2   0  -6     1127.96     1294.36     58.01 o 
   0   0  -6      216.20      321.12     50.86 o 
   2   0  -6     2580.28     2780.62    114.65 o 
   4   0  -6     1131.54     1246.52     80.28 o 
   6   0  -6      482.39      523.74     57.19 o 
   8   0  -6      220.90      290.87     31.07 o 
  10   0  -6     1227.71     1306.18     50.31 o 
  12   0  -6     1277.46     1355.12     50.04 o 
  14   0  -6     4077.32     3923.23     81.38 o 
  16   0  -6      160.55      130.32     20.89 o 
  18   0  -6      300.10      286.20     25.84 o 
  20   0  -6     1480.48     1372.44     48.11 o 
  22   0  -6      331.06      337.34     46.46 o 
  24   0  -6      126.45       94.58     32.44 o 
  26   0  -6      490.20      499.54     58.01 o 
  28   0  -6      148.56      121.79     39.59 o 
  30   0  -6     1155.61     1097.51     89.90 o 
  32   0  -6     1422.11     1413.13    100.62 o 
  34   0  -6       23.56       45.36     40.14 o 
  36   0  -6      408.16      354.38     56.09 o 
  38   0  -6      193.34      201.80     53.06 o 
  40   0  -6      201.55      148.74     51.41 o 
  42   0  -6       64.27       -3.85     50.59 o 
  44   0  -6       40.28       68.18     61.31 o 
 -35   1  -6       13.96       51.96     47.84 o 
 -33   1  -6        1.47       15.95     40.96 o 
 -31   1  -6       91.83       82.20     42.61 o 
 -29   1  -6      221.75      296.92     48.11 o 
 -27   1  -6       33.69       16.77     30.24 o 
 -25   1  -6       50.81       54.60     23.09 o 
 -23   1  -6      295.43      294.45     30.04 o 
 -21   1  -6       96.83       98.40     25.32 o 
 -19   1  -6     2191.00     2369.64     89.35 o 
 -17   1  -6      585.55      627.65     42.90 o 
 -15   1  -6      369.68      435.71     40.62 o 
 -13   1  -6      346.14      351.81     38.35 o 
 -11   1  -6      268.51      266.79     33.31 o 
  -9   1  -6      238.43      243.17     34.51 o 
  -7   1  -6      185.23      212.25     32.99 o 
  -5   1  -6      652.99      869.97     79.73 o 
  -3   1  -6      335.64      319.46     27.27 o 
  -1   1  -6     1483.09     1729.02     63.23 o 
   1   1  -6      451.27      440.71     49.76 o 
   3   1  -6      222.07      220.49     40.41 o 
   5   1  -6     1566.05     2030.34     95.95 o 
   7   1  -6      457.88      558.74     39.95 o 
   9   1  -6     1788.87     2030.33     76.84 o 
  11   1  -6    11187.93    12020.40    192.86 o 
  13   1  -6       70.11       88.35     18.69 o 
  15   1  -6      440.99      413.50     27.72 o 
  17   1  -6      485.59      519.94     36.84 o 
  19   1  -6      109.57      128.02     17.61 o 
  21   1  -6      169.64      181.37     20.55 o 
  23   1  -6      248.11      190.24     20.63 o 
  25   1  -6       75.65       66.15     17.15 o 
  27   1  -6      898.79      859.35     39.80 o 
  29   1  -6     1636.07     1329.16     63.76 o 
  31   1  -6       51.63       53.75     26.86 o 
  33   1  -6      732.48      625.46     48.51 o 
  35   1  -6      131.69      117.44     32.81 o 
  37   1  -6        5.52        5.30     27.08 o 
  39   1  -6      202.18      133.13     34.63 o 
  41   1  -6      100.84       90.48     33.66 o 
  43   1  -6        1.79       21.57     35.73 o 
  45   1  -6       70.49      104.35     46.46 o 
 -34   2  -6        2.88       15.12     49.76 o 
 -28   2  -6       10.99        3.30     31.62 o 
 -26   2  -6      109.75      111.62     37.67 o 
 -24   2  -6       37.06       51.14     33.82 o 
 -22   2  -6      816.56      807.19     65.98 o 
 -20   2  -6      238.92      277.68     49.21 o 
 -18   2  -6      623.66      649.99     43.52 o 
 -16   2  -6      186.86      256.25     49.49 o 
 -14   2  -6      443.56      509.67     42.55 o 
 -12   2  -6      374.24      381.24     36.79 o 
 -10   2  -6      287.48      329.70     35.47 o 
  -8   2  -6       52.87       54.22     23.72 o 
  -6   2  -6      273.90      291.91     35.19 o 
  -4   2  -6     6065.79     7427.44    244.55 o 
  -2   2  -6      401.67      425.31     33.82 o 
   0   2  -6     1176.69     1309.76     54.44 o 
   2   2  -6     4277.16     4668.56    130.59 o 
   4   2  -6      650.15      616.94     52.51 o 
   6   2  -6      850.29      955.10     66.53 o 
   8   2  -6     1433.54     1308.75     53.03 o 
  10   2  -6      158.06      194.76     26.77 o 
  12   2  -6       60.30       57.87     20.58 o 
  14   2  -6     3513.35     4195.07     94.60 o 
  16   2  -6      268.00      278.20     28.20 o 
  18   2  -6      181.35      184.49     24.58 o 
  20   2  -6      172.32      133.88     21.58 o 
  22   2  -6       57.77       56.57     27.91 o 
  24   2  -6      105.27       91.76     19.08 o 
  26   2  -6     1318.00     1178.80     46.42 o 
  28   2  -6       22.64       30.72     16.73 o 
  30   2  -6      617.87      594.50     36.87 o 
  32   2  -6      798.83      715.14     39.44 o 
  34   2  -6       37.12       31.71     26.61 o 
  36   2  -6       84.40       97.85     30.18 o 
  38   2  -6       55.67       57.21     30.71 o 
  40   2  -6       23.38        3.37     32.38 o 
  42   2  -6       92.62      128.20     41.84 o 
  44   2  -6       22.73       26.61     37.91 o 
 -35   3  -6      151.91      310.12     63.51 o 
 -33   3  -6       11.74       65.71     47.29 o 
 -31   3  -6       18.31       26.39     40.14 o 
 -29   3  -6       28.23       66.26     39.86 o 
 -27   3  -6       31.28       30.52     34.09 o 
 -25   3  -6       62.19       18.15     33.82 o 
 -23   3  -6      508.23      421.74     53.06 o 
 -21   3  -6      349.53      340.64     50.59 o 
 -19   3  -6      692.48      794.54     69.83 o 
 -17   3  -6      443.69      504.77     61.31 o 
 -15   3  -6      298.44      358.23     55.26 o 
 -13   3  -6      366.70      445.66     58.83 o 
 -11   3  -6       65.19       70.08     26.64 o 
  -9   3  -6      266.59      247.92     33.44 o 
  -7   3  -6     1503.31     1774.99     67.22 o 
  -5   3  -6     1528.18     1662.49    134.30 o 
  -3   3  -6      126.94      117.47     47.15 o 
  -1   3  -6      259.65      226.82     27.49 o 
   1   3  -6     1874.24     2001.20     76.98 o 
   3   3  -6      265.03      251.56     38.22 o 
   5   3  -6      127.34      104.75     30.24 o 
   7   3  -6      126.98      104.30     23.71 o 
   9   3  -6      114.46      191.31     27.98 o 
  11   3  -6     1235.35     1105.07     93.61 o 
  13   3  -6       50.50       44.32     20.60 o 
  15   3  -6       77.80       85.48     24.88 o 
  17   3  -6      600.30      595.26     39.88 o 
  19   3  -6       94.74      103.21     21.29 o 
  21   3  -6       89.18       97.86     22.45 o 
  23   3  -6      935.33      878.23     47.62 o 
  25   3  -6       42.00       63.30     17.60 o 
  27   3  -6     1284.94     1172.26     48.29 o 
  29   3  -6     3619.40     3413.94     81.55 o 
  31   3  -6       22.13       39.88     24.61 o 
  33   3  -6       31.85       45.80     20.05 o 
  35   3  -6       19.12        6.92     19.90 o 
  37   3  -6       15.65        1.76     20.23 o 
  39   3  -6      155.67      151.07     38.05 o 
  41   3  -6      108.30      106.50     38.97 o 
  43   3  -6       31.86       69.39     41.32 o 
 -34   4  -6        1.55       11.00     48.39 o 
 -32   4  -6       60.76      123.72     49.76 o 
 -30   4  -6       26.26       54.99     46.19 o 
 -28   4  -6       20.16      -12.65     32.99 o 
 -26   4  -6      159.26      199.87     45.09 o 
 -24   4  -6       49.13       58.28     34.37 o 
 -22   4  -6      567.36      624.09     62.13 o 
 -20   4  -6      207.80      156.43     41.79 o 
 -18   4  -6      334.88      452.26     59.11 o 
 -16   4  -6      186.66      249.91     50.59 o 
 -14   4  -6      674.41      698.04     73.13 o 
 -12   4  -6      111.47      108.87     39.86 o 
 -10   4  -6      313.64      419.27     53.34 o 
  -8   4  -6      180.55      149.56     42.34 o 
  -6   4  -6      216.01      169.08     41.24 o 
  -4   4  -6      725.51      881.68     37.22 o 
  -2   4  -6      128.72      120.42     23.09 o 
   0   4  -6      105.28       77.53     22.82 o 
   2   4  -6      591.99      605.39     37.39 o 
   4   4  -6      311.48      319.19     41.51 o 
   6   4  -6      255.93      243.89     49.62 o 
   8   4  -6     1117.82     1111.13    146.95 o 
  10   4  -6      184.75      187.95     26.64 o 
  12   4  -6       51.87       67.10     20.51 o 
  14   4  -6      350.62      385.66     41.65 o 
  16   4  -6       64.04       71.44     22.27 o 
  18   4  -6      416.14      437.42     35.50 o 
  20   4  -6      394.88      386.01     34.80 o 
  22   4  -6      134.88      158.38     25.24 o 
  24   4  -6      671.50      681.78     45.56 o 
  26   4  -6     1298.10     1440.37    103.24 o 
  28   4  -6      147.42      141.18     23.31 o 
  30   4  -6      317.61      342.37     32.30 o 
  32   4  -6      288.01      269.13     29.70 o 
  34   4  -6        2.96        6.77     21.00 o 
  36   4  -6       18.67       26.14     22.27 o 
  38   4  -6       34.99       49.62     24.54 o 
  40   4  -6       13.78        2.20     22.14 o 
  42   4  -6       90.98      131.08     32.34 o 
 -33   5  -6       21.47       48.94     48.66 o 
 -31   5  -6       58.83       44.81     45.36 o 
 -29   5  -6       80.79      138.01     47.56 o 
 -27   5  -6       97.74      125.37     42.89 o 
 -25   5  -6      188.30      184.48     47.01 o 
 -23   5  -6        7.29      -14.02     30.24 o 
 -21   5  -6       28.63       38.22     35.74 o 
 -19   5  -6      554.59      613.64     66.53 o 
 -17   5  -6       39.62       54.16     37.39 o 
 -15   5  -6      240.45      221.59     50.31 o 
 -13   5  -6      467.70      456.38     61.86 o 
 -11   5  -6      364.36      322.77     53.89 o 
  -9   5  -6      284.02      220.22     47.01 o 
  -7   5  -6      945.39     1029.33     81.38 o 
  -5   5  -6      115.47       98.15     36.84 o 
  -3   5  -6      222.87      232.04     26.94 o 
  -1   5  -6      102.17      110.52     21.72 o 
   1   5  -6       42.99       51.69     21.72 o 
   3   5  -6        9.12      -11.55     18.15 o 
   5   5  -6      122.50      129.74     30.38 o 
   7   5  -6      297.24      326.32    102.27 o 
   9   5  -6       84.29       92.31     23.39 o 
  11   5  -6     3129.21     3439.78    272.04 o 
  13   5  -6      187.07      166.93     26.12 o 
  15   5  -6       94.78      103.36     22.53 o 
  17   5  -6      369.00      423.39     36.45 o 
  19   5  -6      370.90      333.70     32.02 o 
  21   5  -6      286.01      283.87     32.52 o 
  23   5  -6      551.07      612.46     45.39 o 
  25   5  -6       70.22       63.03     23.71 o 
  27   5  -6      192.10      171.44     31.45 o 
  29   5  -6      428.10      450.80     42.33 o 
  31   5  -6        7.83       12.16     23.34 o 
  33   5  -6      102.70      150.01     28.90 o 
  35   5  -6      104.03      115.49     29.08 o 
  37   5  -6       63.38       33.33     28.33 o 
  39   5  -6       61.96       96.16     30.91 o 
  41   5  -6       60.69       79.56     29.26 o 
 -30   6  -6       28.48       43.71     45.36 o 
 -28   6  -6       57.06       54.71     43.16 o 
 -26   6  -6      108.08      129.77     45.36 o 
 -24   6  -6       31.53       -1.92     34.64 o 
 -22   6  -6      136.84      137.74     42.61 o 
 -20   6  -6      449.91      441.53     58.56 o 
 -18   6  -6       20.69       11.82     35.47 o 
 -16   6  -6      516.58      566.35     65.16 o 
 -14   6  -6       29.17       18.97     36.29 o 
 -12   6  -6       42.50       70.66     43.16 o 
 -10   6  -6      112.86      125.92     44.81 o 
  -8   6  -6      230.78      230.94     47.29 o 
  -6   6  -6      212.61      228.74     46.46 o 
  -4   6  -6      193.16      157.81     40.96 o 
  -2   6  -6       12.38       20.34     20.07 o 
   0   6  -6       57.47       45.09     20.34 o 
   2   6  -6        5.94       -6.32     20.07 o 
   4   6  -6      260.08      222.39     48.66 o 
   6   6  -6       89.20       68.34     17.05 o 
   8   6  -6      957.35     1057.03    237.26 o 
  10   6  -6      486.33      510.63    113.41 o 
  12   6  -6      147.42      177.82     25.86 o 
  14   6  -6     4370.30     4276.06    399.20 o 
  16   6  -6       86.88      147.40     47.29 o 
  18   6  -6      143.14      161.00     26.92 o 
  20   6  -6      594.26      567.84     43.11 o 
  22   6  -6      101.85      120.84     27.18 o 
  24   6  -6      372.21      389.21     38.51 o 
  26   6  -6      213.41      191.43     33.54 o 
  28   6  -6       50.17       43.80     25.71 o 
  30   6  -6       56.55       62.51     26.40 o 
  32   6  -6      375.75      430.34     69.01 o 
  34   6  -6       11.68       17.25     27.46 o 
  36   6  -6       50.38       69.94     29.53 o 
  38   6  -6       17.34       28.62     29.85 o 
  40   6  -6       11.65        4.19     32.29 o 
 -29   7  -6       25.22       79.73     51.14 o 
 -27   7  -6       27.00       14.85     40.96 o 
 -25   7  -6      123.94      100.90     44.26 o 
 -23   7  -6      260.95      251.28     51.41 o 
 -21   7  -6       13.39       32.44     37.12 o 
 -19   7  -6      191.07      230.39     50.86 o 
 -17   7  -6      557.54      569.10     66.26 o 
 -15   7  -6       81.07       50.59     40.41 o 
 -13   7  -6      167.29      113.27     47.56 o 
 -11   7  -6      139.43      152.04     45.91 o 
  -9   7  -6       86.72       47.29     39.59 o 
  -7   7  -6      303.01      285.10     53.34 o 
  -5   7  -6       15.69       14.57     31.89 o 
  -3   7  -6      179.17      156.71     42.34 o 
  -1   7  -6       34.51       -4.12     21.99 o 
   1   7  -6      231.58      237.26     29.97 o 
   3   7  -6      110.73       76.33     25.02 o 
   5   7  -6      340.99      343.34     89.21 o 
   7   7  -6      473.29      448.74     52.92 o 
   9   7  -6      701.88      630.71     71.21 o 
  11   7  -6      444.88      479.57     67.49 o 
  13   7  -6       40.77       43.04     18.94 o 
  15   7  -6       42.56       48.31     21.25 o 
  17   7  -6     1242.45     1266.52     62.67 o 
  19   7  -6       85.41       96.35     23.84 o 
  21   7  -6      166.03      182.14     30.30 o 
  23   7  -6      245.81      282.54     65.71 o 
  25   7  -6       67.28       66.59     25.98 o 
  27   7  -6        2.14        4.33     24.85 o 
  29   7  -6       64.41       71.95     29.91 o 
  31   7  -6        0.91        5.45     27.11 o 
  33   7  -6       21.49       36.69     29.87 o 
  35   7  -6        7.75        9.79     29.43 o 
  37   7  -6       11.19       65.57     32.38 o 
  39   7  -6       71.25      135.03     38.90 o 
 -28   8  -6       14.35        1.92     40.96 o 
 -26   8  -6        3.73        7.15     40.69 o 
 -24   8  -6        3.55        9.90     39.31 o 
 -22   8  -6       41.58       56.91     42.89 o 
 -20   8  -6       75.96       48.39     39.86 o 
 -18   8  -6       19.63        5.50     36.57 o 
 -16   8  -6      424.35      514.39     64.06 o 
 -14   8  -6      112.32      153.96     46.74 o 
 -12   8  -6      122.73      149.84     47.84 o 
 -10   8  -6     1198.11     1121.43     88.80 o 
  -8   8  -6      417.92      380.50     58.01 o 
  -6   8  -6      119.05      117.94     42.06 o 
  -4   8  -6     1864.09     1528.33     93.20 o 
  -2   8  -6        3.16       -9.35     31.89 o 
   0   8  -6       28.97        2.54     16.04 o 
   2   8  -6      578.77      458.75    101.17 o 
   4   8  -6       68.56       60.22     16.04 o 
   6   8  -6      285.71      241.66     23.99 o 
   8   8  -6       22.93       18.23     15.04 o 
  10   8  -6      409.21      397.75     29.89 o 
  12   8  -6      184.66      243.70     41.93 o 
  14   8  -6      803.10      682.93    110.38 o 
  16   8  -6       34.13       13.65     18.85 o 
  18   8  -6       49.30       32.32     21.56 o 
  20   8  -6        3.33       12.82     19.10 o 
  22   8  -6      171.73      172.65     48.25 o 
  24   8  -6       42.35       26.17     22.14 o 
  26   8  -6      184.67      167.88     32.63 o 
  28   8  -6       15.25       11.91     27.31 o 
  30   8  -6       51.59       19.03     29.82 o 
  32   8  -6      102.74      131.15     36.12 o 
  34   8  -6        8.77       46.62     35.13 o 
  36   8  -6       26.54       73.40     36.46 o 
 -25   9  -6        0.99       -6.87     43.71 o 
 -23   9  -6       63.76       54.44     43.44 o 
 -21   9  -6        2.42       18.70     40.14 o 
 -19   9  -6        9.78        0.00     39.04 o 
 -17   9  -6      346.95      314.79     55.54 o 
 -15   9  -6       40.53       45.36     40.41 o 
 -13   9  -6       78.73       91.55     40.41 o 
 -11   9  -6      360.55      372.80     58.83 o 
  -9   9  -6       28.46        9.35     37.39 o 
  -7   9  -6      336.76      339.81     58.28 o 
  -5   9  -6       96.63       95.13     40.96 o 
  -3   9  -6       27.97     1134.35     83.30 o 
  -1   9  -6      627.82      400.77     82.48 o 
   1   9  -6       35.93       20.87     14.66 o 
   3   9  -6        1.06       10.12     13.80 o 
   5   9  -6       24.43       31.60     15.55 o 
   7   9  -6      159.47      110.90     19.05 o 
   9   9  -6      148.38      148.33     21.37 o 
  11   9  -6      160.22      111.92     20.19 o 
  13   9  -6       38.40       57.16     25.84 o 
  15   9  -6       46.01       43.68     18.65 o 
  17   9  -6      516.07      461.76     42.85 o 
  19   9  -6        3.37      -11.14     18.75 o 
  21   9  -6      141.83      140.38     30.65 o 
  23   9  -6       99.81       98.81     29.48 o 
  25   9  -6       31.98       17.24     24.79 o 
  27   9  -6       17.53       13.02     28.71 o 
  29   9  -6       13.89       19.27     32.60 o 
  31   9  -6        4.40       -3.40     33.01 o 
  33   9  -6        1.24       10.13     34.80 o 
 -22  10  -6       42.95       30.24     44.26 o 
 -20  10  -6       16.74       37.94     44.54 o 
 -18  10  -6        8.20        9.07     37.94 o 
 -16  10  -6       53.74       31.89     38.22 o 
 -14  10  -6      273.15      316.99     56.36 o 
 -12  10  -6       27.39       27.49     38.76 o 
 -10  10  -6        7.96        4.40     37.12 o 
  -8  10  -6      106.18      110.52     45.36 o 
  -6  10  -6        2.59        5.77     36.02 o 
  -4  10  -6       63.19       46.85     53.34 o 
  -2  10  -6        6.61       -4.15     15.92 o 
   0  10  -6       39.32        6.98     14.95 o 
   2  10  -6       90.15       45.22     22.13 o 
   4  10  -6      116.47      107.03     23.51 o 
   6  10  -6      109.12       92.72     18.36 o 
   8  10  -6       67.88       64.95     17.83 o 
  10  10  -6       76.39       60.21     18.95 o 
  12  10  -6       56.40       43.49     18.35 o 
  14  10  -6       60.02       30.91     17.98 o 
  16  10  -6       16.24        4.71     21.67 o 
  18  10  -6       45.71       16.98     21.91 o 
  20  10  -6       43.78       23.18     25.15 o 
  22  10  -6       28.09        5.81     26.79 o 
  24  10  -6       40.26       36.47     29.51 o 
  26  10  -6       79.92       70.98     33.94 o 
  28  10  -6       13.15       12.11     33.19 o 
  30  10  -6        3.84       22.84     38.96 o 
 -17  11  -6       12.31        0.27     39.59 o 
 -15  11  -6        4.42       -5.77     36.29 o 
 -13  11  -6       72.15       76.98     41.24 o 
 -11  11  -6       37.53       71.21     42.34 o 
  -9  11  -6        4.81       -7.42     38.22 o 
  -7  11  -6        0.21       35.23     33.13 o 
  -5  11  -6       38.13        8.43     17.56 o 
  -3  11  -6       39.06       21.14     17.60 o 
  -1  11  -6       45.60       23.07     15.55 o 
   1  11  -6       27.75        9.73     17.54 o 
   3  11  -6      108.61       64.04     20.89 o 
   5  11  -6      100.45       67.57     18.70 o 
   7  11  -6        7.48       11.80     16.00 o 
   9  11  -6       25.50        6.81     17.59 o 
  11  11  -6      188.84      132.23     26.99 o 
  13  11  -6       51.26       47.32     22.97 o 
  15  11  -6        0.40        5.46     22.77 o 
  17  11  -6      215.08      191.11     39.04 o 
  19  11  -6       20.47        9.55     23.95 o 
  21  11  -6      150.45      161.90     35.73 o 
  23  11  -6       83.53       89.14     34.43 o 
  25  11  -6        0.65        4.50     30.60 o 
  27  11  -6       30.09       13.43     35.72 o 
 -12  12  -6        5.03       36.84     41.24 o 
 -10  12  -6       12.49        8.16     22.01 o 
  -8  12  -6        2.96       -1.24     17.12 o 
  -6  12  -6        1.04        4.06     15.29 o 
  -4  12  -6       49.22       35.08     49.76 o 
  -2  12  -6       44.69       25.01     17.73 o 
   0  12  -6       31.27        5.30     16.43 o 
   2  12  -6       29.91        9.90     19.52 o 
   4  12  -6        8.37        0.08     17.54 o 
   6  12  -6       40.77       39.90     19.93 o 
   8  12  -6       48.92       44.23     21.34 o 
  10  12  -6       28.02       13.08     18.82 o 
  12  12  -6       11.81       -9.61     19.62 o 
  14  12  -6       42.63       38.99     23.77 o 
  16  12  -6        4.29        1.88     25.29 o 
  18  12  -6       78.63       30.37     26.59 o 
  20  12  -6      154.20      158.41     36.56 o 
  -3  13  -6       32.80        5.50     20.62 o 
  -1  13  -6       23.87       -0.55     18.15 o 
   1  13  -6       24.69        5.50     17.87 o 
   3  13  -6        2.95       -2.75     17.87 o 
   5  13  -6       11.47       -0.60     16.47 o 
   7  13  -6        2.41        0.88     17.59 o 
   9  13  -6        3.36       -7.24     18.20 o 
  11  13  -6        2.92      -13.14     17.62 o 
 -33   1  -5       53.86       98.97     38.76 o 
 -31   1  -5        5.39       -1.37     31.07 o 
 -29   1  -5       16.70       23.92     22.60 o 
 -27   1  -5       11.34        5.67     20.20 o 
 -25   1  -5      126.40      149.98     22.82 o 
 -23   1  -5      289.39      292.83     26.99 o 
 -21   1  -5       28.13        8.36     18.46 o 
 -19   1  -5      277.40      261.52     29.45 o 
 -17   1  -5       17.86       31.60     20.70 o 
 -15   1  -5       19.64       27.84     24.10 o 
 -13   1  -5      168.32      174.27     29.79 o 
 -11   1  -5     1033.18     1208.34     51.49 o 
  -9   1  -5      191.05      178.80     28.30 o 
  -7   1  -5      473.20      464.39     26.49 o 
  -5   1  -5     2556.52     2939.53    277.13 o 
  -3   1  -5      393.45      383.87     25.96 o 
  -1   1  -5        8.12       11.27     23.09 o 
   1   1  -5     6105.35     7504.17    158.36 o 
   3   1  -5     1313.65     1503.03     73.41 o 
   5   1  -5      980.35     1169.54     68.46 o 
   7   1  -5     5950.18     6692.68    109.97 o 
   9   1  -5       91.03      107.08     15.60 o 
  11   1  -5        4.10        9.22     11.15 o 
  13   1  -5      274.62      339.03     28.32 o 
  15   1  -5       79.88       76.84     11.94 o 
  17   1  -5       98.15      102.24     12.48 o 
  19   1  -5       96.67       99.60     14.85 o 
  21   1  -5      305.47      294.53     17.38 o 
  23   1  -5        5.82       -6.81      9.63 o 
  25   1  -5      127.72      118.19     18.06 o 
  27   1  -5       26.80       16.52     14.14 o 
  29   1  -5      621.31      532.22     31.18 o 
  31   1  -5      249.88      199.77     32.58 o 
  33   1  -5        8.93       13.29     15.62 o 
  35   1  -5       85.98       59.23     19.65 o 
  37   1  -5       30.29       27.39     20.76 o 
  39   1  -5       12.83       10.83     24.78 o 
  41   1  -5      185.92      148.84     36.49 o 
  43   1  -5       14.17        9.90     45.09 o 
  45   1  -5        3.98      -31.62     52.24 o 
 -34   2  -5        4.31       28.04     40.96 o 
 -32   2  -5        5.30      -19.52     32.99 o 
 -30   2  -5      128.07      125.09     38.49 o 
 -28   2  -5       15.14       -5.77     30.24 o 
 -26   2  -5       21.79        4.95     28.32 o 
 -24   2  -5      135.72      140.76     34.92 o 
 -22   2  -5      191.67      227.65     26.46 o 
 -20   2  -5      382.46      427.89     47.15 o 
 -18   2  -5      802.51      835.05     40.69 o 
 -16   2  -5      502.44      444.70     33.67 o 
 -14   2  -5      925.55     1075.26     47.00 o 
 -12   2  -5      767.51      913.68     46.95 o 
 -10   2  -5       13.19       29.46     23.03 o 
  -8   2  -5     1880.81     1927.08     86.46 o 
  -6   2  -5      593.13      605.90     73.54 o 
  -4   2  -5       31.18       30.15     15.12 o 
  -2   2  -5       56.06       42.06     18.42 o 
   0   2  -5       40.00       19.52     18.70 o 
   2   2  -5     1735.91     1721.88     73.68 o 
   4   2  -5      672.31      969.95     57.46 o 
   6   2  -5      724.94      811.68     50.04 o 
   8   2  -5      576.79      551.49     21.54 o 
  10   2  -5       59.81       31.55     10.26 o 
  12   2  -5      154.46      131.15     18.42 o 
  14   2  -5      102.98      117.69     17.18 o 
  16   2  -5      609.75      623.75     41.24 o 
  18   2  -5        6.39        6.05     15.19 o 
  20   2  -5       67.86       65.54     14.94 o 
  22   2  -5      805.17      874.02     37.38 o 
  24   2  -5      266.91      251.65     27.91 o 
  26   2  -5      254.68      261.85     24.35 o 
  28   2  -5      466.25      440.70     29.90 o 
  30   2  -5       16.87        9.87     14.73 o 
  32   2  -5      300.82      284.98     26.42 o 
  34   2  -5      261.96      228.37     25.27 o 
  36   2  -5       33.37       30.93     18.46 o 
  38   2  -5      283.82      258.77     29.10 o 
  40   2  -5       45.25       44.61     23.45 o 
  42   2  -5       69.93       76.81     36.04 o 
  44   2  -5       96.08      147.64     56.36 o 
  46   2  -5        1.98       -1.65     57.46 o 
 -35   3  -5      129.32      176.78     51.96 o 
 -33   3  -5       79.41      143.24     48.39 o 
 -31   3  -5       20.47       41.79     35.74 o 
 -29   3  -5       20.81       37.67     35.74 o 
 -27   3  -5      102.71       74.51     33.27 o 
 -25   3  -5        1.97       -6.32     28.32 o 
 -23   3  -5      873.48      924.31     66.81 o 
 -21   3  -5      674.88      698.32     59.93 o 
 -19   3  -5        7.33      -13.20     29.42 o 
 -17   3  -5      745.09      660.10     58.56 o 
 -15   3  -5      402.07      410.55     31.89 o 
 -13   3  -5      210.33      222.57     28.64 o 
 -11   3  -5     1480.57     1690.32    179.25 o 
  -9   3  -5      311.73      365.96     54.02 o 
  -7   3  -5       68.16       73.24     16.39 o 
  -5   3  -5     2173.80     2456.07    157.95 o 
  -3   3  -5     1717.33     1780.71     52.51 o 
  -1   3  -5      454.33      454.18     31.34 o 
   1   3  -5      963.92     1071.12     45.09 o 
   3   3  -5      997.07     1205.56     64.33 o 
   5   3  -5     1684.97     1762.29     77.80 o 
   7   3  -5     1777.67     1839.80     68.73 o 
   9   3  -5      122.49      130.71     21.54 o 
  11   3  -5      612.30      706.78     38.29 o 
  13   3  -5        7.18       27.48     16.12 o 
  15   3  -5      161.00      162.25     23.23 o 
  17   3  -5       12.45       24.30     16.08 o 
  19   3  -5      319.60      338.53     33.95 o 
  21   3  -5       54.99       99.06     21.06 o 
  23   3  -5     1123.53     1130.30     72.31 o 
  25   3  -5      366.92      318.38     24.90 o 
  27   3  -5       16.41       28.81     15.36 o 
  29   3  -5       24.12       24.33     18.56 o 
  31   3  -5      160.60      175.70     23.56 o 
  33   3  -5       27.52       35.76     21.03 o 
  35   3  -5       30.29       16.15     17.86 o 
  37   3  -5        1.82       -5.45     18.90 o 
  39   3  -5       35.32       58.01     22.48 o 
  41   3  -5      105.97       99.47     27.22 o 
  43   3  -5       28.57       50.48     32.15 o 
  45   3  -5        3.66       19.10     35.80 o 
 -36   4  -5      160.35      249.63     59.66 o 
 -34   4  -5       24.72       57.46     43.16 o 
 -32   4  -5      108.37      153.68     47.01 o 
 -30   4  -5      193.74      274.65     49.49 o 
 -28   4  -5       36.73       33.54     32.99 o 
 -26   4  -5      499.35      642.23     60.21 o 
 -24   4  -5      615.46      610.62     58.01 o 
 -22   4  -5      406.96      436.04     50.59 o 
 -20   4  -5      894.24      891.32     68.18 o 
 -18   4  -5      141.42      144.06     40.69 o 
 -16   4  -5      101.21      112.17     36.57 o 
 -14   4  -5      587.63      582.02     60.21 o 
 -12   4  -5      121.11      120.97     38.76 o 
 -10   4  -5       10.86        9.35     29.42 o 
  -8   4  -5     1613.53     1848.97    196.16 o 
  -6   4  -5      140.58      163.66     19.49 o 
  -4   4  -5     1006.06     1047.88    105.30 o 
  -2   4  -5     6788.00     8119.73    233.96 o 
   0   4  -5      968.82      974.90     42.06 o 
   2   4  -5      284.80      351.91     34.64 o 
   4   4  -5     1662.33     1603.38     70.11 o 
   6   4  -5      539.38      494.17     32.72 o 
   8   4  -5      138.38      163.81     23.18 o 
  10   4  -5     1438.22     1442.28    127.70 o 
  12   4  -5       67.87       92.60     26.67 o 
  14   4  -5      113.34      133.43     23.51 o 
  16   4  -5      324.57      277.02     28.44 o 
  18   4  -5      109.62      109.78     21.37 o 
  20   4  -5      435.53      496.44     37.02 o 
  22   4  -5      705.16      776.86     45.73 o 
  24   4  -5      208.31      216.40     28.63 o 
  26   4  -5      728.39      712.02     45.24 o 
  28   4  -5      330.74      315.35     33.59 o 
  30   4  -5      124.63       99.59     21.61 o 
  32   4  -5        7.83       10.82     18.56 o 
  34   4  -5       60.73       65.83     22.32 o 
  36   4  -5       43.52       28.80     21.13 o 
  38   4  -5       17.45       12.63     20.63 o 
  40   4  -5       14.39        4.49     23.52 o 
  42   4  -5       27.85       14.62     31.75 o 
  44   4  -5       30.39       91.19     65.57 o 
 -35   5  -5       95.14      190.25     54.44 o 
 -33   5  -5      116.83      198.77     52.79 o 
 -31   5  -5        2.37       11.27     36.57 o 
 -29   5  -5       52.87       77.53     41.79 o 
 -27   5  -5      830.65      980.94     73.96 o 
 -25   5  -5      121.58      141.31     39.86 o 
 -23   5  -5      181.93      177.60     40.14 o 
 -21   5  -5     2661.93     2997.27    116.02 o 
 -19   5  -5       22.13       53.61     34.64 o 
 -17   5  -5      490.78      411.29     52.24 o 
 -15   5  -5      186.94      238.91     45.91 o 
 -13   5  -5      268.42      222.14     45.09 o 
 -11   5  -5      877.68      955.65     75.33 o 
  -9   5  -5      524.19      563.60     59.93 o 
  -7   5  -5       53.97       90.18     32.99 o 
  -5   5  -5      474.84      516.32     32.17 o 
  -3   5  -5      644.40      627.94     35.47 o 
  -1   5  -5      467.51      438.51     31.07 o 
   1   5  -5     1584.85     1613.55     53.61 o 
   3   5  -5      144.42      113.82     23.37 o 
   5   5  -5     1668.20     1615.43    354.25 o 
   7   5  -5      224.71      287.34     44.95 o 
   9   5  -5       35.69       14.52     17.09 o 
  11   5  -5       71.55       70.46     22.13 o 
  13   5  -5      188.24      189.95     27.79 o 
  15   5  -5      231.88      295.65     78.77 o 
  17   5  -5       22.60       41.08     18.15 o 
  19   5  -5      480.76      547.04     91.28 o 
  21   5  -5       72.88       75.46     21.66 o 
  23   5  -5      905.63     1008.13     81.93 o 
  25   5  -5     1518.00     1554.02     71.34 o 
  27   5  -5       12.58       -7.50     20.27 o 
  29   5  -5       86.70      128.45     43.99 o 
  31   5  -5      326.78      367.41     42.80 o 
  33   5  -5       26.06       57.90     24.04 o 
  35   5  -5        3.56       -4.99     30.65 o 
  37   5  -5       16.09        4.73     21.46 o 
  39   5  -5        2.29       -5.97     23.85 o 
  41   5  -5       16.39       -3.20     30.55 o 
  43   5  -5       95.97      145.89     57.46 o 
 -34   6  -5        3.90        8.25     45.09 o 
 -32   6  -5       79.36      124.27     48.39 o 
 -30   6  -5       63.16       78.90     42.34 o 
 -28   6  -5        1.40      -14.30     34.64 o 
 -26   6  -5      104.20       99.52     37.67 o 
 -24   6  -5      460.52      520.71     56.64 o 
 -22   6  -5       67.38       67.63     34.92 o 
 -20   6  -5      692.67      795.37     65.98 o 
 -18   6  -5      416.03      402.22     53.89 o 
 -16   6  -5      107.06       96.22     38.76 o 
 -14   6  -5        4.81        7.15     34.64 o 
 -12   6  -5      205.74      182.28     44.54 o 
 -10   6  -5       42.11       48.11     37.94 o 
  -8   6  -5     1646.58     1573.96     91.28 o 
  -6   6  -5      159.41      150.11     36.57 o 
  -4   6  -5      336.59      302.42     29.97 o 
  -2   6  -5     2010.18     1981.68     59.38 o 
   0   6  -5      207.95      189.43     24.19 o 
   2   6  -5      195.76      188.88     26.12 o 
   4   6  -5      249.15      251.40     55.12 o 
   6   6  -5      607.89      533.54     56.64 o 
   8   6  -5      238.09      235.10     25.36 o 
  10   6  -5     1193.77     1174.94     51.28 o 
  12   6  -5       22.58       23.60     16.82 o 
  14   6  -5      177.88      171.23     26.33 o 
  16   6  -5     1194.37     1329.88     77.67 o 
  18   6  -5      221.70      216.68     37.94 o 
  20   6  -5      982.44     1053.55     56.15 o 
  22   6  -5      115.42       99.58     25.24 o 
  24   6  -5        7.84        3.00     20.74 o 
  26   6  -5      549.62      588.28     58.42 o 
  28   6  -5      161.38      162.06     30.23 o 
  30   6  -5        2.05        1.90     22.89 o 
  32   6  -5      105.25      117.80     32.61 o 
  34   6  -5       16.33       26.78     27.01 o 
  36   6  -5        6.34       22.74     28.18 o 
  38   6  -5       65.17       74.27     28.66 o 
  40   6  -5        0.71       49.09     35.57 o 
  42   6  -5       72.35      126.22     38.82 o 
 -33   7  -5       10.52       18.97     48.11 o 
 -31   7  -5       21.44       37.39     39.86 o 
 -29   7  -5       59.02       61.31     39.31 o 
 -27   7  -5       15.64       12.10     36.29 o 
 -25   7  -5        3.00        1.92     32.17 o 
 -23   7  -5       43.13       79.45     35.19 o 
 -21   7  -5      414.30      449.51     55.26 o 
 -19   7  -5      133.51      135.26     40.69 o 
 -17   7  -5      572.69      637.56     64.06 o 
 -15   7  -5      630.87      643.06     62.41 o 
 -13   7  -5      208.72      224.62     47.01 o 
 -11   7  -5      553.66      536.66     60.76 o 
  -9   7  -5      694.90      620.24     64.06 o 
  -7   7  -5      237.16      219.12     43.71 o 
  -5   7  -5      206.69      199.60     28.32 o 
  -3   7  -5      212.28      193.27     28.87 o 
  -1   7  -5       27.21       27.49     21.44 o 
   1   7  -5      271.23      290.00     46.33 o 
   3   7  -5       84.40       99.29     30.52 o 
   5   7  -5      317.66      294.05     22.74 o 
   7   7  -5     3976.18     3445.09    299.26 o 
   9   7  -5      110.27      106.06     18.36 o 
  11   7  -5       86.95       87.54     20.22 o 
  13   7  -5     4312.74     4150.20    223.38 o 
  15   7  -5      417.57      380.12     50.45 o 
  17   7  -5      286.36      235.84     29.92 o 
  19   7  -5     2005.78     2038.36     75.59 o 
  21   7  -5      338.70      301.53     55.54 o 
  23   7  -5      565.67      620.28     46.05 o 
  25   7  -5      252.94      299.67     35.47 o 
  27   7  -5       24.04       15.53     28.73 o 
  29   7  -5       55.27       85.24     26.95 o 
  31   7  -5      150.84      151.58     32.27 o 
  33   7  -5       48.38       50.59     27.79 o 
  35   7  -5       12.74        5.55     28.33 o 
  37   7  -5        8.21        9.61     30.71 o 
  39   7  -5       36.48       48.44     36.58 o 
 -30   8  -5       30.51       34.92     45.09 o 
 -28   8  -5        3.42       -1.10     41.51 o 
 -26   8  -5       27.62        3.30     40.14 o 
 -24   8  -5       16.85       28.59     37.94 o 
 -22   8  -5        5.07       20.07     34.64 o 
 -20   8  -5        3.35      -39.04     29.14 o 
 -18   8  -5      187.49      199.32     45.91 o 
 -16   8  -5      148.07      150.94     40.96 o 
 -14   8  -5       46.16       46.46     35.19 o 
 -12   8  -5      144.97      117.39     44.26 o 
 -10   8  -5      172.13      108.87     39.59 o 
  -8   8  -5      661.16      731.58     69.01 o 
  -6   8  -5       31.45       86.05     37.67 o 
  -4   8  -5      284.04      291.70     32.99 o 
  -2   8  -5      210.16      197.12     26.94 o 
   0   8  -5      249.08      201.13     35.60 o 
   2   8  -5       37.36       32.48     18.01 o 
   4   8  -5     1073.10      942.37    109.01 o 
   6   8  -5       56.24       51.62     16.03 o 
   8   8  -5       77.71       78.59     17.55 o 
  10   8  -5     1688.80     1569.87    179.25 o 
  12   8  -5      157.20      131.62     29.42 o 
  14   8  -5       79.12      107.81     22.96 o 
  16   8  -5      911.17      813.44     49.96 o 
  18   8  -5       54.83       38.60     20.90 o 
  20   8  -5      163.30      161.86     28.47 o 
  22   8  -5      218.25      277.16     33.34 o 
  24   8  -5       18.49        9.86     20.90 o 
  26   8  -5       51.55       54.44     26.24 o 
  28   8  -5      130.00      137.11     32.53 o 
  30   8  -5       31.87       31.16     26.47 o 
  32   8  -5       65.96       70.01     33.27 o 
  34   8  -5       26.01       46.81     32.79 o 
  36   8  -5        1.93      -17.83     30.34 o 
  38   8  -5       29.28       18.36     39.85 o 
 -27   9  -5       34.35       43.44     44.81 o 
 -25   9  -5        8.77       12.92     39.31 o 
 -23   9  -5        0.02      -20.34     36.29 o 
 -21   9  -5       67.46       85.78     38.76 o 
 -19   9  -5        6.23       10.17     32.72 o 
 -17   9  -5      116.81      123.17     39.86 o 
 -15   9  -5       23.30       19.52     34.92 o 
 -13   9  -5       98.06       91.83     37.39 o 
 -11   9  -5      112.00      110.80     38.76 o 
  -9   9  -5      283.66      261.18     48.66 o 
  -7   9  -5      119.72       78.63     38.49 o 
  -5   9  -5       48.18       43.71     33.27 o 
  -3   9  -5       24.54       18.10     15.74 o 
  -1   9  -5      202.75      148.35     54.57 o 
   1   9  -5      281.60      254.72     72.31 o 
   3   9  -5       50.77       29.36     15.23 o 
   5   9  -5      187.58      190.69     47.97 o 
   7   9  -5      132.21      105.07     28.32 o 
   9   9  -5       11.52       10.68     14.77 o 
  11   9  -5      311.44      309.04     25.95 o 
  13   9  -5       77.43       92.27     18.93 o 
  15   9  -5       86.27      104.89     20.62 o 
  17   9  -5      180.37      132.47     25.32 o 
  19   9  -5       40.21       34.48     22.27 o 
  21   9  -5       87.72       73.70     24.47 o 
  23   9  -5       79.79       55.01     25.07 o 
  25   9  -5       48.94       53.01     27.43 o 
  27   9  -5       37.38       33.93     28.88 o 
  29   9  -5       18.90       16.99     32.64 o 
  31   9  -5        0.33       -3.12     29.39 o 
  33   9  -5       14.57       -5.30     31.68 o 
  35   9  -5       36.34       31.07     35.58 o 
 -24  10  -5       21.53       15.67     40.96 o 
 -22  10  -5        0.66        5.50     36.02 o 
 -20  10  -5       13.09       -6.32     32.99 o 
 -18  10  -5       30.68       48.94     36.29 o 
 -16  10  -5       77.97       81.93     40.14 o 
 -14  10  -5      128.04      146.54     41.51 o 
 -12  10  -5       26.15       16.22     36.02 o 
 -10  10  -5       48.14       31.34     37.67 o 
  -8  10  -5      471.13      442.63     55.81 o 
  -6  10  -5      172.74      171.28     41.51 o 
  -4  10  -5       10.08        4.35     18.04 o 
  -2  10  -5      212.79      149.55     59.52 o 
   0  10  -5       32.93       25.10     22.68 o 
   2  10  -5       71.72       51.27     15.54 o 
   4  10  -5      254.38      210.53     43.16 o 
   6  10  -5       37.70       20.89     15.45 o 
   8  10  -5      111.31       84.36     18.17 o 
  10  10  -5       53.52       30.86     16.90 o 
  12  10  -5       64.98       57.63     22.26 o 
  14  10  -5      199.79      191.23     29.26 o 
  16  10  -5       52.10       29.76     20.28 o 
  18  10  -5       22.17       16.73     21.57 o 
  20  10  -5       23.14       21.91     23.11 o 
  22  10  -5      166.96      170.90     32.80 o 
  24  10  -5       63.60       44.05     26.53 o 
  26  10  -5       34.15       36.91     31.80 o 
  28  10  -5       35.17       48.50     34.77 o 
  30  10  -5       31.01       17.02     35.21 o 
  32  10  -5       26.43       28.55     36.00 o 
 -21  11  -5       32.81       47.84     44.81 o 
 -19  11  -5       55.00       56.91     39.31 o 
 -17  11  -5        6.32       -9.35     36.84 o 
 -15  11  -5        5.76        4.95     32.99 o 
 -13  11  -5        9.19      -29.14     29.97 o 
 -11  11  -5       41.52       29.42     37.94 o 
  -9  11  -5      109.66       80.28     36.29 o 
  -7  11  -5       60.75       23.04     17.93 o 
  -5  11  -5       32.43       10.79     15.99 o 
  -3  11  -5       33.86        7.56     15.16 o 
  -1  11  -5        1.46        6.61     13.38 o 
   1  11  -5       72.18       52.78     17.60 o 
   3  11  -5       49.03       31.34     14.66 o 
   5  11  -5       46.52       32.47     17.10 o 
   7  11  -5       54.11       29.57     17.64 o 
   9  11  -5        1.07        0.80     16.81 o 
  11  11  -5       13.18       14.50     18.98 o 
  13  11  -5       94.08       48.57     22.45 o 
  15  11  -5       39.82       55.26     24.30 o 
  17  11  -5       75.44       51.65     23.09 o 
  19  11  -5      104.83       65.65     27.71 o 
  21  11  -5       60.92       50.95     29.49 o 
  23  11  -5       59.75       48.91     29.74 o 
  25  11  -5        9.03       -2.03     29.69 o 
  27  11  -5        1.89      -30.56     32.17 o 
  29  11  -5        0.88       27.06     39.66 o 
 -16  12  -5       44.97       31.62     37.94 o 
 -14  12  -5       37.66        7.97     36.02 o 
 -12  12  -5       83.22      129.49     44.26 o 
 -10  12  -5       13.80       10.06     20.43 o 
  -8  12  -5       13.30        6.65     17.66 o 
  -6  12  -5       27.54        3.63     18.28 o 
  -4  12  -5        8.25       -1.42     14.03 o 
  -2  12  -5       56.50       44.81     21.44 o 
   0  12  -5       23.16       21.62     30.10 o 
   2  12  -5       31.42       24.81     16.61 o 
   4  12  -5       90.60       48.88     18.36 o 
   6  12  -5        4.66       11.74     16.02 o 
   8  12  -5       16.62       13.30     17.53 o 
  10  12  -5       37.79       33.85     19.37 o 
  12  12  -5       36.88       34.33     22.43 o 
  14  12  -5       90.61       85.04     26.01 o 
  16  12  -5        0.68       -3.83     20.65 o 
  18  12  -5        5.04        2.36     23.09 o 
  20  12  -5        3.57       19.24     29.20 o 
  22  12  -5        4.72       -3.35     29.96 o 
  24  12  -5        5.52       -4.37     31.82 o 
 -11  13  -5       92.45       57.61     24.88 o 
  -9  13  -5       52.79       26.12     21.44 o 
  -7  13  -5       66.91       16.77     18.42 o 
  -5  13  -5       17.27        9.07     20.07 o 
  -3  13  -5       24.29       10.72     18.97 o 
  -1  13  -5       45.94       22.82     19.24 o 
   1  13  -5       16.63        5.45     15.59 o 
   3  13  -5        3.38        3.32     15.41 o 
   5  13  -5       18.31       20.66     16.58 o 
   7  13  -5      112.57       42.06     24.74 o 
   9  13  -5        1.01       10.07     17.53 o 
  11  13  -5       24.37       11.51     19.07 o 
  13  13  -5       19.20        7.71     21.20 o 
  15  13  -5       14.29        6.87     20.38 o 
  17  13  -5       24.52        8.85     24.15 o 
 -30   0  -4      159.55      134.71     32.72 o 
 -28   0  -4     2171.09     2328.09     88.25 o 
 -26   0  -4      132.53      157.81     30.79 o 
 -24   0  -4     2102.16     2291.25     81.38 o 
 -22   0  -4      770.88      720.86     47.56 o 
 -20   0  -4      553.74      615.56     45.36 o 
 -18   0  -4     3097.54     3232.88     93.20 o 
 -16   0  -4       69.65       97.05     29.14 o 
 -14   0  -4      806.94      849.25     55.81 o 
 -12   0  -4      567.30      765.68     54.44 o 
 -10   0  -4     2012.52     2282.73     86.05 o 
  -8   0  -4     4329.03     5192.29    131.14 o 
  -6   0  -4      238.62      261.73     38.49 o 
  -4   0  -4      630.03      662.03     53.89 o 
   4   0  -4     2809.41     3291.17    100.62 o 
   6   0  -4     9040.23    10705.98    119.32 o 
   8   0  -4     4704.88     5396.57     80.55 o 
  10   0  -4     9023.65    10047.25    111.62 o 
  12   0  -4      949.66     1074.97     37.12 o 
  14   0  -4      409.62      419.27     25.02 o 
  16   0  -4     1249.91     1217.93     39.86 o 
  18   0  -4     7504.80     7278.72    105.57 o 
  20   0  -4      728.61      706.57     34.37 o 
  22   0  -4     3096.13     3153.98     71.21 o 
  24   0  -4     2197.31     1942.92     56.09 o 
  26   0  -4       35.83       26.12     15.40 o 
  28   0  -4      496.89      440.44     34.37 o 
  30   0  -4      325.33      338.16     31.34 o 
  32   0  -4      205.89      184.48     24.19 o 
  34   0  -4      728.72      697.49     43.44 o 
  36   0  -4      345.72      335.14     34.64 o 
  38   0  -4      280.59      242.21     32.17 o 
  40   0  -4      747.66      681.55     48.11 o 
  42   0  -4       15.31       15.95     40.69 o 
 -31   1  -4      165.04      156.71     38.76 o 
 -29   1  -4       20.23       44.54     30.24 o 
 -27   1  -4     2671.02     2707.48     75.88 o 
 -25   1  -4     1037.33     1134.78     42.23 o 
 -23   1  -4       82.10       79.92     20.26 o 
 -21   1  -4     1760.13     1881.57     72.86 o 
 -19   1  -4      164.82      173.94     22.12 o 
 -17   1  -4       37.13       76.37     19.55 o 
 -15   1  -4     2217.81     2360.61     78.08 o 
 -13   1  -4     1358.42     1545.25     49.60 o 
 -11   1  -4     2609.74     3056.67     79.59 o 
  -9   1  -4    16764.02    18255.02    135.40 o 
  -7   1  -4     2537.45     3263.96     63.92 o 
  -5   1  -4      981.01     1188.72    119.32 o 
  -3   1  -4     5878.45     6837.13    194.65 o 
  -1   1  -4     5337.56     5802.36    115.74 o 
   1   1  -4     7859.31     8863.69    150.94 o 
   3   1  -4    16506.79    18017.42    233.14 o 
   5   1  -4       22.53       53.34     23.37 o 
   7   1  -4     1033.54      922.49     45.09 o 
   9   1  -4     6743.01     7489.15     70.98 o 
  11   1  -4      757.83      712.89     33.40 o 
  13   1  -4     1191.76     1165.14     53.06 o 
  15   1  -4     1443.14     1500.65     30.55 o 
  17   1  -4     2070.15     2234.63     59.52 o 
  19   1  -4      632.78      661.41     23.38 o 
  21   1  -4      109.55      124.57     13.99 o 
  23   1  -4      156.25      154.98     15.93 o 
  25   1  -4     1018.04      892.49     29.32 o 
  27   1  -4      398.38      394.14     21.29 o 
  29   1  -4      137.12      125.98     15.65 o 
  31   1  -4       89.45       86.88     14.86 o 
  33   1  -4      172.07      175.57     18.86 o 
  35   1  -4      253.36      236.73     21.56 o 
  37   1  -4      616.33      575.45     34.31 o 
  39   1  -4      164.70      146.81     26.19 o 
  41   1  -4       43.77       59.14     23.17 o 
  43   1  -4      215.78      135.54     43.16 o 
  45   1  -4        9.08       10.45     40.96 o 
 -32   2  -4       26.70       41.79     32.72 o 
 -30   2  -4       96.77       75.33     34.37 o 
 -28   2  -4      478.05      498.72     49.76 o 
 -26   2  -4      356.39      398.36     29.63 o 
 -24   2  -4     1730.90     1853.91     57.32 o 
 -22   2  -4       60.81       57.16     20.76 o 
 -20   2  -4      165.83      185.96     21.85 o 
 -18   2  -4      415.89      411.89     26.67 o 
 -16   2  -4      596.17      590.03     30.84 o 
 -14   2  -4      961.82      983.49     38.87 o 
 -12   2  -4      601.65      635.25     34.68 o 
 -10   2  -4     1403.08     1519.33     28.32 o 
  -8   2  -4     1592.37     1816.70     35.09 o 
  -6   2  -4     7850.99     9233.24    436.59 o 
  -4   2  -4      787.78      869.03     40.28 o 
  -2   2  -4       12.05        9.07     14.57 o 
   0   2  -4     1931.70     1998.45     65.71 o 
   2   2  -4     1627.91     1665.52     63.51 o 
   4   2  -4      993.11      914.69     50.86 o 
   6   2  -4     5259.43     6064.97    314.66 o 
   8   2  -4      154.73      153.13     12.37 o 
  10   2  -4     1293.95     1208.48    116.71 o 
  12   2  -4      370.92      368.32     34.78 o 
  14   2  -4     1307.92     1343.70     30.41 o 
  16   2  -4     1490.66     1581.56     35.11 o 
  18   2  -4      803.17      841.73     28.27 o 
  20   2  -4       53.78       84.07     15.26 o 
  22   2  -4      211.83      209.18     17.09 o 
  24   2  -4     1139.75      991.55     31.45 o 
  26   2  -4      392.18      377.68     28.18 o 
  28   2  -4      426.07      460.05     27.08 o 
  30   2  -4      420.55      353.21     31.89 o 
  32   2  -4      243.88      214.76     22.77 o 
  34   2  -4      744.85      666.20     36.55 o 
  36   2  -4        3.64       10.87     23.09 o 
  38   2  -4       50.27       42.50     21.49 o 
  40   2  -4       31.08       23.75     21.60 o 
  42   2  -4       45.09       63.78     48.80 o 
  44   2  -4        9.25       45.64     38.76 o 
  46   2  -4        2.29       18.97     45.09 o 
 -33   3  -4       91.53      150.11     39.86 o 
 -31   3  -4       86.36      120.42     41.51 o 
 -29   3  -4       72.04       54.16     31.07 o 
 -27   3  -4     1155.24     1274.84     73.68 o 
 -25   3  -4     3220.65     3625.48    116.84 o 
 -23   3  -4      677.77      736.81     55.54 o 
 -21   3  -4     1385.58     1516.50     74.78 o 
 -19   3  -4      870.57      901.49     76.84 o 
 -17   3  -4      228.62      258.50     22.26 o 
 -15   3  -4     1496.40     1590.79     42.71 o 
 -13   3  -4     1529.74     1561.82     44.60 o 
 -11   3  -4      536.23      542.10     31.43 o 
  -9   3  -4     1374.68     1633.03    153.00 o 
  -7   3  -4     1163.58     1409.01     32.01 o 
  -5   3  -4     4763.51     5243.25    625.19 o 
  -3   3  -4    14464.14    15464.16    143.24 o 
  -1   3  -4      838.94      849.25     36.02 o 
   1   3  -4     1541.64     1405.71     45.64 o 
   3   3  -4    17411.28    17932.19    224.89 o 
   5   3  -4     2703.55     2861.78    127.43 o 
   7   3  -4     9618.96    10823.82    134.55 o 
   9   3  -4    11372.54    12619.29    234.51 o 
  11   3  -4      619.79      623.78     34.89 o 
  13   3  -4      814.16     1060.65     82.20 o 
  15   3  -4     2461.10     2484.58    127.15 o 
  17   3  -4      458.87      520.92     56.77 o 
  19   3  -4     1380.11     1519.85     39.17 o 
  21   3  -4        9.65       12.43     17.24 o 
  23   3  -4       61.02       73.85     18.78 o 
  25   3  -4     1489.28     1387.71     80.55 o 
  27   3  -4     1039.49      990.40     56.09 o 
  29   3  -4      144.26      101.88     18.39 o 
  31   3  -4       10.33       20.08     14.94 o 
  33   3  -4      497.31      418.54     30.42 o 
  35   3  -4       44.39       41.43     19.73 o 
  37   3  -4       21.79        6.98     17.84 o 
  39   3  -4       12.13        2.46     19.68 o 
  41   3  -4       32.94        8.81     25.35 o 
  43   3  -4       12.72       -6.50     30.52 o 
  45   3  -4        1.42       -3.30     42.61 o 
 -32   4  -4       18.48       36.84     37.39 o 
 -30   4  -4      145.51      194.10     44.54 o 
 -28   4  -4      178.40      172.65     39.31 o 
 -26   4  -4       74.98      107.50     34.92 o 
 -24   4  -4     2280.35     2649.48    102.27 o 
 -22   4  -4      944.57     1087.62     66.81 o 
 -20   4  -4      449.38      492.12     47.84 o 
 -18   4  -4     1066.15     1231.68     70.11 o 
 -16   4  -4     1164.57     1255.87     72.86 o 
 -14   4  -4      775.85      804.17     60.48 o 
 -12   4  -4     2489.81     2281.64    129.22 o 
 -10   4  -4      846.82      853.65     34.01 o 
  -8   4  -4      388.05      438.28     22.39 o 
  -6   4  -4     1851.92     2158.97     83.30 o 
  -4   4  -4     1261.80     1356.75     84.82 o 
  -2   4  -4      220.16      231.21     21.99 o 
   0   4  -4     1465.60     1574.24     49.49 o 
   2   4  -4     2030.95     2097.15     58.01 o 
   4   4  -4      894.90      870.84     37.90 o 
   6   4  -4      621.67      862.54    135.40 o 
   8   4  -4       91.77      107.64     19.13 o 
  10   4  -4      609.60      666.68     35.28 o 
  12   4  -4       76.81       94.71     18.44 o 
  14   4  -4      687.82      723.05     39.37 o 
  16   4  -4      916.75     1042.30     47.14 o 
  18   4  -4      199.91      258.82     27.83 o 
  20   4  -4       42.01       57.36     18.15 o 
  22   4  -4      615.36      646.14     40.60 o 
  24   4  -4      389.83      340.73     32.85 o 
  26   4  -4       67.48       77.35     19.70 o 
  28   4  -4      258.14      270.22     30.51 o 
  30   4  -4      177.04      147.56     22.89 o 
  32   4  -4      263.94      257.96     68.87 o 
  34   4  -4      274.31      262.53     44.95 o 
  36   4  -4       39.57       42.29     19.94 o 
  38   4  -4        1.83       24.24     22.77 o 
  40   4  -4       28.97       20.26     29.55 o 
  42   4  -4       10.62       12.10     35.19 o 
  44   4  -4        9.92      -19.32     33.41 o 
 -33   5  -4       25.63       82.20     40.41 o 
 -31   5  -4        6.42       38.76     37.39 o 
 -29   5  -4        6.42       12.37     31.62 o 
 -27   5  -4       27.45       82.48     35.19 o 
 -25   5  -4      293.25      326.34     44.81 o 
 -23   5  -4       79.02       86.60     33.82 o 
 -21   5  -4     4009.19     4531.09    132.79 o 
 -19   5  -4       44.75       47.29     29.97 o 
 -17   5  -4      180.11      200.15     38.76 o 
 -15   5  -4       51.70       41.79     30.79 o 
 -13   5  -4      439.81      494.87     52.51 o 
 -11   5  -4      658.20      692.54     58.83 o 
  -9   5  -4      710.64      815.44     35.74 o 
  -7   5  -4      841.20      978.74     39.86 o 
  -5   5  -4      459.03      511.09     33.54 o 
  -3   5  -4     1093.35     1130.50     42.06 o 
  -1   5  -4      389.95      391.77     27.22 o 
   1   5  -4      683.33      747.80     36.57 o 
   3   5  -4     4346.68     4015.42     68.97 o 
   5   5  -4      238.42      243.60     37.39 o 
   7   5  -4      978.97     1154.86    135.26 o 
   9   5  -4    12643.86    14501.16   1507.29 o 
  11   5  -4      973.04     1023.37    102.82 o 
  13   5  -4      647.45      572.54     36.25 o 
  15   5  -4     3968.72     3756.51     88.35 o 
  17   5  -4      194.56      158.23     22.52 o 
  19   5  -4      432.08      438.66     33.81 o 
  21   5  -4      163.05      161.49     26.53 o 
  23   5  -4       80.40       73.94     20.78 o 
  25   5  -4      611.14      598.98     41.99 o 
  27   5  -4      398.44      392.00     35.96 o 
  29   5  -4       78.31       66.15     23.43 o 
  31   5  -4      146.74      171.37     30.90 o 
  33   5  -4      105.81       96.68     22.29 o 
  35   5  -4       54.30       49.38     22.61 o 
  37   5  -4       71.26      122.07     26.13 o 
  39   5  -4        1.67       -7.99     27.13 o 
  41   5  -4       18.02       24.05     25.76 o 
  43   5  -4        4.43       34.07     33.66 o 
 -34   6  -4       32.89       59.38     43.16 o 
 -32   6  -4        1.12       14.30     38.22 o 
 -30   6  -4      242.04      265.86     47.01 o 
 -28   6  -4      182.76      210.60     42.06 o 
 -26   6  -4      101.45      126.19     37.39 o 
 -24   6  -4       74.47       73.41     32.17 o 
 -22   6  -4      329.37      313.69     44.54 o 
 -20   6  -4       85.47      145.44     37.12 o 
 -18   6  -4     1058.48     1047.75     68.73 o 
 -16   6  -4       56.28       90.73     36.02 o 
 -14   6  -4      130.84      121.24     35.47 o 
 -12   6  -4      664.29      694.19     60.21 o 
 -10   6  -4      326.87      359.61     47.56 o 
  -8   6  -4      311.89      304.35     27.49 o 
  -6   6  -4     2005.27     2468.58     73.13 o 
  -4   6  -4      199.88      193.27     26.94 o 
  -2   6  -4      254.47      297.20     29.69 o 
   0   6  -4      196.95      197.40     24.47 o 
   2   6  -4      420.00      447.82     57.46 o 
   4   6  -4     1768.61     1657.22    180.90 o 
   6   6  -4      852.96      802.45     46.60 o 
   8   6  -4       86.65       85.61     25.16 o 
  10   6  -4      235.54      249.98     26.73 o 
  12   6  -4     2406.32     2182.95    110.25 o 
  14   6  -4       30.95       31.44     15.13 o 
  16   6  -4      481.87      468.88     50.45 o 
  18   6  -4      662.69      672.52     41.68 o 
  20   6  -4       29.94       41.85     18.59 o 
  22   6  -4     1358.08     1484.00     63.73 o 
  24   6  -4      440.02      547.54     42.83 o 
  26   6  -4       46.23       46.78     27.08 o 
  28   6  -4       78.58       59.36     23.91 o 
  30   6  -4       86.50       76.39     24.91 o 
  32   6  -4       42.25       58.85     24.79 o 
  34   6  -4       91.28      125.27     31.07 o 
  36   6  -4       70.45       86.69     25.49 o 
  38   6  -4       19.33        8.48     26.19 o 
  40   6  -4       15.77        5.16     26.47 o 
  42   6  -4        7.12       66.73     35.80 o 
 -33   7  -4       19.35       68.18     43.16 o 
 -31   7  -4      156.03      209.22     48.66 o 
 -29   7  -4       74.96      105.02     40.69 o 
 -27   7  -4       53.36       62.96     37.12 o 
 -25   7  -4       88.51      109.70     38.76 o 
 -23   7  -4      147.91      144.06     38.76 o 
 -21   7  -4      755.43      853.38     64.33 o 
 -19   7  -4      655.29      698.87     59.11 o 
 -17   7  -4       82.60       73.68     33.82 o 
 -15   7  -4      130.09      143.79     37.67 o 
 -13   7  -4      434.49      419.27     49.21 o 
 -11   7  -4      577.40      568.83     55.54 o 
  -9   7  -4      255.12      238.09     43.71 o 
  -7   7  -4      123.54      147.91     26.12 o 
  -5   7  -4       97.84      123.72     25.02 o 
  -3   7  -4      271.10      258.43     29.14 o 
  -1   7  -4      272.75      280.15     31.07 o 
   1   7  -4      139.09      138.58     50.17 o 
   3   7  -4      114.61       71.27     29.97 o 
   5   7  -4      232.46      216.48     28.46 o 
   7   7  -4     1069.54      939.78     45.09 o 
   9   7  -4       65.22       60.16     17.58 o 
  11   7  -4      340.37      317.17     40.55 o 
  13   7  -4      730.59      678.99     40.32 o 
  15   7  -4     1088.83     1080.02     51.22 o 
  17   7  -4      155.50      141.22     23.42 o 
  19   7  -4     1067.12     1096.27     54.60 o 
  21   7  -4     1792.28     1865.81     71.52 o 
  23   7  -4       47.04       44.48     21.54 o 
  25   7  -4       71.70       46.83     24.30 o 
  27   7  -4      305.82      306.82     36.08 o 
  29   7  -4       17.10       20.60     23.23 o 
  31   7  -4       79.06       74.36     27.69 o 
  33   7  -4       16.52        6.62     23.99 o 
  35   7  -4       22.16        5.87     27.80 o 
  37   7  -4      251.38      280.48     42.84 o 
  39   7  -4       46.93      100.38     37.12 o 
  41   7  -4       29.58       66.33     37.92 o 
 -32   8  -4        2.24       22.54     41.51 o 
 -30   8  -4       44.30       71.76     42.89 o 
 -28   8  -4       29.83       25.02     37.94 o 
 -26   8  -4       18.00       20.89     33.27 o 
 -24   8  -4       96.92       94.58     37.39 o 
 -22   8  -4       20.51       20.34     32.17 o 
 -20   8  -4       18.80       15.67     29.97 o 
 -18   8  -4      283.25      313.14     44.54 o 
 -16   8  -4       85.32       80.00     33.82 o 
 -14   8  -4      363.87      435.49     50.86 o 
 -12   8  -4     1208.32     1177.24     73.68 o 
 -10   8  -4      528.62      572.95     59.38 o 
  -8   8  -4      212.29      234.51     45.09 o 
  -6   8  -4      931.07      907.26     44.54 o 
  -4   8  -4       98.47      107.77     25.02 o 
  -2   8  -4      118.80      104.20     23.92 o 
   0   8  -4       55.32       37.06     14.76 o 
   2   8  -4       34.96       34.19     14.53 o 
   4   8  -4       33.95       28.52     15.95 o 
   6   8  -4      247.01      186.57     21.99 o 
   8   8  -4      241.73      198.58     27.49 o 
  10   8  -4       26.27       19.79     15.55 o 
  12   8  -4     1765.84     1771.10    114.51 o 
  14   8  -4      247.46      215.96     28.84 o 
  16   8  -4      165.13      123.94     23.64 o 
  18   8  -4      344.09      328.10     34.58 o 
  20   8  -4      184.93      226.49     31.27 o 
  22   8  -4      799.54      846.44     73.27 o 
  24   8  -4      391.27      430.66     41.28 o 
  26   8  -4       20.02       24.36     25.02 o 
  28   8  -4      163.15      189.57     32.49 o 
  30   8  -4        9.64       23.93     25.76 o 
  32   8  -4        6.58       16.11     26.41 o 
  34   8  -4       25.44       27.01     29.05 o 
  36   8  -4        1.33        5.31     32.56 o 
  38   8  -4       25.66       51.74     37.02 o 
 -31   9  -4        7.60        0.27     39.59 o 
 -29   9  -4        2.08        5.50     39.59 o 
 -27   9  -4        8.96      -21.17     34.37 o 
 -25   9  -4       22.89       26.67     35.19 o 
 -23   9  -4       76.51       93.75     38.22 o 
 -21   9  -4        2.78       26.94     32.99 o 
 -19   9  -4       34.59       18.70     31.34 o 
 -17   9  -4       14.43       34.64     30.52 o 
 -15   9  -4      500.18      516.59     52.79 o 
 -13   9  -4      470.30      475.35     51.69 o 
 -11   9  -4      174.16      178.98     42.06 o 
  -9   9  -4      386.37      333.76     46.74 o 
  -7   9  -4       32.79       25.02     23.37 o 
  -5   9  -4      202.50      227.37     29.42 o 
  -3   9  -4      992.17      884.94    174.72 o 
  -1   9  -4       52.52       52.37     15.55 o 
   1   9  -4       84.93       95.60     37.25 o 
   3   9  -4      276.94      222.32     42.61 o 
   5   9  -4      102.42       93.84     16.47 o 
   7   9  -4      121.35      116.32     18.11 o 
   9   9  -4      114.25      111.28     20.89 o 
  11   9  -4       21.51       25.29     16.03 o 
  13   9  -4       95.91      100.75     20.80 o 
  15   9  -4     1102.44     1055.51    115.33 o 
  17   9  -4      228.64      243.96     31.38 o 
  19   9  -4     1047.63     1098.47     58.47 o 
  21   9  -4      121.49      183.74     30.81 o 
  23   9  -4        1.26       25.68     23.87 o 
  25   9  -4      200.55      215.28     36.15 o 
  27   9  -4       20.45       16.97     26.20 o 
  29   9  -4       14.58        0.23     35.74 o 
  31   9  -4       45.35       48.70     31.54 o 
  33   9  -4        3.11       -0.29     31.12 o 
  35   9  -4       17.90       13.12     34.99 o 
  37   9  -4       21.77       39.08     39.95 o 
 -28  10  -4        1.47       20.07     40.69 o 
 -26  10  -4        2.99       -5.22     36.84 o 
 -24  10  -4       58.30       51.14     35.19 o 
 -22  10  -4       67.35       69.56     38.49 o 
 -20  10  -4        1.01      -21.72     34.09 o 
 -18  10  -4      158.54      172.93     39.04 o 
 -16  10  -4      104.31       91.55     34.64 o 
 -14  10  -4      110.30      102.82     34.09 o 
 -12  10  -4      380.27      395.35     49.49 o 
 -10  10  -4      222.63      236.71     41.51 o 
  -8  10  -4       36.09       24.74     28.59 o 
  -6  10  -4      316.12      323.32     31.62 o 
  -4  10  -4      118.26       99.76     34.92 o 
  -2  10  -4       13.32       16.50     13.60 o 
   0  10  -4      245.35      201.84     43.99 o 
   2  10  -4      135.62      122.63     23.78 o 
   4  10  -4      130.78      122.56     17.77 o 
   6  10  -4       32.68       16.92     14.32 o 
   8  10  -4       51.29       27.88     17.22 o 
  10  10  -4       85.30       60.97     21.00 o 
  12  10  -4       77.52       62.45     22.03 o 
  14  10  -4       67.77       72.09     23.49 o 
  16  10  -4      251.72      258.54     33.74 o 
  18  10  -4      106.37       89.77     28.06 o 
  20  10  -4        2.35      -17.43     28.73 o 
  22  10  -4       34.64       35.86     23.33 o 
  24  10  -4      108.88      107.92     31.31 o 
  26  10  -4        4.43        5.85     28.87 o 
  28  10  -4       27.19       65.71     33.54 o 
  30  10  -4       28.39        8.91     31.98 o 
  32  10  -4        0.27      -32.02     32.30 o 
  34  10  -4        5.71       -7.62     41.10 o 
 -25  11  -4        0.42      -20.07     34.09 o 
 -23  11  -4        7.14        0.82     33.54 o 
 -21  11  -4      104.47      122.34     41.79 o 
 -19  11  -4       46.15       43.16     34.09 o 
 -17  11  -4       35.95       50.31     33.82 o 
 -15  11  -4       63.69       64.33     32.17 o 
 -13  11  -4       33.73       31.34     30.52 o 
 -11  11  -4      270.30      260.36     44.26 o 
  -9  11  -4       53.90       59.11     34.92 o 
  -7  11  -4      206.03      190.53     39.04 o 
  -5  11  -4      129.20      105.88     33.82 o 
  -3  11  -4      133.49      122.15     45.36 o 
  -1  11  -4      111.93       79.34     26.39 o 
   1  11  -4      119.60       97.87     30.52 o 
   3  11  -4       41.64       33.77     16.63 o 
   5  11  -4       49.46       29.55     16.52 o 
   7  11  -4       52.65       58.20     19.14 o 
   9  11  -4       64.72       60.52     21.06 o 
  11  11  -4       20.65       24.04     19.50 o 
  13  11  -4       95.52       60.90     21.49 o 
  15  11  -4      229.70      237.26     44.26 o 
  17  11  -4       41.57       31.34     22.72 o 
  19  11  -4       37.18       29.36     24.43 o 
  21  11  -4       33.21       21.46     26.99 o 
  23  11  -4       25.95       35.74     30.13 o 
  25  11  -4       41.80       33.77     34.39 o 
  27  11  -4        1.81      -26.32     35.06 o 
  29  11  -4       15.84       -6.39     41.93 o 
  31  11  -4       21.79      -11.20     35.29 o 
 -20  12  -4       39.91       51.69     41.79 o 
 -18  12  -4       92.47      103.92     40.14 o 
 -16  12  -4       89.83      100.90     38.49 o 
 -14  12  -4       95.61      114.37     37.39 o 
 -12  12  -4        4.06       -1.92     34.37 o 
 -10  12  -4       59.16       52.90     45.50 o 
  -8  12  -4       62.41       40.39     18.35 o 
  -6  12  -4       36.96       17.05     17.87 o 
  -4  12  -4       52.18       31.20     16.76 o 
  -2  12  -4       31.76       22.76     16.47 o 
   0  12  -4      115.94      142.14     35.74 o 
   2  12  -4       11.16        5.83     14.82 o 
   4  12  -4       37.16       31.57     16.57 o 
   6  12  -4       16.86        6.82     14.80 o 
   8  12  -4       34.00       15.60     16.77 o 
  12  12  -4      225.90      183.65     40.96 o 
  14  12  -4       12.90        6.69     17.96 o 
  16  12  -4       11.10       14.29     23.01 o 
  18  12  -4       53.81       44.38     26.72 o 
  20  12  -4       15.18        0.23     26.14 o 
  22  12  -4       10.21       28.49     28.44 o 
  24  12  -4       73.24       40.25     32.83 o 
  26  12  -4       17.13       21.79     35.25 o 
 -15  13  -4       22.32       24.68     31.62 o 
 -11  13  -4        4.20       -0.82     22.27 o 
  -7  13  -4       37.31       25.57     20.34 o 
  -5  13  -4        7.07        2.20     18.42 o 
  -3  13  -4      145.80      201.52     44.54 o 
  -1  13  -4       37.98       23.61     15.69 o 
   1  13  -4       16.53        9.18     15.56 o 
   3  13  -4        7.88        7.29     16.01 o 
   5  13  -4       11.26       14.98     15.86 o 
   7  13  -4       12.12       10.80     17.41 o 
   9  13  -4       12.38       10.09     16.84 o 
  11  13  -4        5.87       -0.44     18.88 o 
  13  13  -4        3.07       -1.76     17.24 o 
  15  13  -4       40.40       43.51     22.87 o 
  17  13  -4       33.10       31.50     25.52 o 
  19  13  -4       66.70      102.13     30.51 o 
  21  13  -4        8.18       -2.96     27.39 o 
  -6  14  -4       16.87      -14.57     16.77 o 
  -4  14  -4        0.68       -4.12     17.05 o 
  -2  14  -4       12.47        6.05     19.79 o 
   0  14  -4       53.88       24.08     23.23 o 
   2  14  -4        4.49        7.48     15.90 o 
   4  14  -4       14.83       23.02     22.13 o 
   6  14  -4        2.07        0.05     15.87 o 
   8  14  -4        2.59       -0.76     16.28 o 
  10  14  -4        7.07       11.47     17.98 o 
  12  14  -4       17.61        8.44     18.27 o 
 -27   1  -3      433.55      468.20     45.09 o 
 -25   1  -3      996.40     1050.23     58.01 o 
 -23   1  -3      428.20      421.93     26.02 o 
 -21   1  -3       27.75       22.49     16.08 o 
 -19   1  -3      949.00      968.04     33.44 o 
 -17   1  -3        5.82        6.76     13.34 o 
 -15   1  -3       30.08       35.40     14.79 o 
 -13   1  -3     2281.19     2766.48     68.46 o 
 -11   1  -3       38.89       18.20     16.38 o 
  -9   1  -3      361.57      402.44     31.48 o 
  -7   1  -3     1068.44      990.90     48.52 o 
  -5   1  -3      262.13      254.55     15.65 o 
  -3   1  -3     7753.84     8919.92    167.29 o 
  -1   1  -3    19452.63    20646.56    206.20 o 
   1   1  -3      775.29      844.30     42.06 o 
   3   1  -3     9124.22     9946.63    148.74 o 
   5   1  -3    13698.08    16248.66    285.10 o 
   7   1  -3     4587.58     4479.15    177.74 o 
   9   1  -3      627.77      617.85     18.39 o 
  11   1  -3      125.08      117.67     11.24 o 
  13   1  -3      363.25      307.28     15.41 o 
  15   1  -3       68.02       67.47     18.01 o 
  17   1  -3      203.57      204.56     14.57 o 
  19   1  -3      418.13      455.38     19.82 o 
  21   1  -3     2949.63     2704.03     51.82 o 
  23   1  -3      195.79      210.60     16.04 o 
  25   1  -3      307.63      312.70     24.19 o 
  27   1  -3      339.32      339.18     21.09 o 
  29   1  -3      213.89      201.93     18.27 o 
  31   1  -3      228.18      175.45     17.48 o 
  33   1  -3      141.97      132.69     16.41 o 
  35   1  -3       60.53       59.33     14.74 o 
  37   1  -3        2.99       17.34     17.87 o 
  39   1  -3       88.18       88.37     20.74 o 
  41   1  -3        5.80       24.65     22.10 o 
  43   1  -3        8.53        9.45     26.96 o 
  45   1  -3        8.16       41.51     40.14 o 
  47   1  -3        0.40       28.59     45.36 o 
 -28   2  -3      460.59      470.68     46.46 o 
 -26   2  -3     1187.70     1212.16     66.26 o 
 -24   2  -3      491.54      499.82     43.44 o 
 -22   2  -3      695.39      657.77     31.12 o 
 -20   2  -3      191.37      210.57     20.27 o 
 -18   2  -3      227.42      212.35     19.49 o 
 -16   2  -3     1043.79     1017.62     32.19 o 
 -14   2  -3      414.34      475.77     23.70 o 
 -12   2  -3      243.96      319.87     22.49 o 
 -10   2  -3     1792.92     1873.57     66.40 o 
  -8   2  -3     1586.95     1694.77     71.76 o 
  -6   2  -3      757.38      676.34     19.62 o 
  -4   2  -3     3595.35     4028.07     69.14 o 
  -2   2  -3      600.99      644.71     26.94 o 
   0   2  -3    14641.53    15136.45    171.28 o 
   2   2  -3    10597.96    11215.70    147.09 o 
   4   2  -3     3445.62     3206.49     80.00 o 
   6   2  -3     1116.29     1160.60    118.49 o 
   8   2  -3     3634.55     3531.07    145.71 o 
  10   2  -3       42.67       43.85      9.48 o 
  12   2  -3      550.25      561.60     36.57 o 
  14   2  -3      889.03      923.76     29.83 o 
  16   2  -3      482.51      471.75     21.27 o 
  18   2  -3     2566.31     2670.69     47.56 o 
  20   2  -3     1989.14     1961.84     43.08 o 
  22   2  -3       34.36       32.03     11.66 o 
  24   2  -3      500.53      549.42     24.98 o 
  26   2  -3      421.29      441.70     28.87 o 
  28   2  -3      192.92      179.23     23.23 o 
  30   2  -3      168.08      179.99     17.81 o 
  32   2  -3      279.60      266.26     20.49 o 
  34   2  -3      359.89      364.63     36.02 o 
  36   2  -3     1009.02      969.59     38.20 o 
  38   2  -3      141.97      120.86     21.47 o 
  40   2  -3       14.04      -11.53     21.41 o 
  42   2  -3       76.82      188.05     46.74 o 
  46   2  -3        6.52       19.79     42.06 o 
 -29   3  -3       16.00       17.05     29.97 o 
 -27   3  -3       33.61       36.29     29.69 o 
 -25   3  -3     2730.31     2961.80     98.15 o 
 -23   3  -3      123.45      109.42     29.97 o 
 -21   3  -3      127.16      109.70     27.49 o 
 -19   3  -3      986.74     1004.52     33.75 o 
 -17   3  -3      347.12      340.28     21.41 o 
 -15   3  -3      170.89      187.17     17.15 o 
 -13   3  -3     6490.41     6702.94     73.98 o 
 -11   3  -3      484.26      493.54     21.17 o 
  -9   3  -3     3787.24     4108.64    368.27 o 
  -7   3  -3     1178.24     1256.07     78.35 o 
  -5   3  -3      564.28      610.09     39.73 o 
  -3   3  -3     1237.71     1315.53     36.29 o 
  -1   3  -3      433.77      521.54     28.32 o 
   1   3  -3       89.11       85.50     17.60 o 
   3   3  -3     2538.58     2327.54     66.81 o 
   5   3  -3     6696.48     6257.45     87.27 o 
   7   3  -3     2959.43     3290.04    178.15 o 
   9   3  -3      553.10      554.74     29.93 o 
  11   3  -3     1567.78     1433.98     27.61 o 
  13   3  -3     1739.29     1911.79    117.94 o 
  15   3  -3       17.65       12.65     11.56 o 
  17   3  -3       87.22      111.45     14.70 o 
  19   3  -3      311.83      326.15     21.91 o 
  21   3  -3     1293.60     1330.14     86.88 o 
  23   3  -3       84.10       74.34     16.32 o 
  25   3  -3      227.06      243.22     22.52 o 
  27   3  -3      644.43      719.35     47.84 o 
  29   3  -3       86.20      101.76     15.62 o 
  31   3  -3      108.33       82.47     15.45 o 
  33   3  -3       55.69       50.45     14.97 o 
  35   3  -3      167.09      154.26     23.72 o 
  37   3  -3      124.90      134.32     30.97 o 
  39   3  -3      172.96      216.17     34.36 o 
  41   3  -3       34.85       63.78     34.92 o 
  43   3  -3       17.59       28.87     37.67 o 
  45   3  -3       29.09       44.54     43.44 o 
 -30   4  -3      182.53      159.46     36.29 o 
 -28   4  -3       83.02       70.66     32.44 o 
 -26   4  -3       64.83       65.16     31.07 o 
 -24   4  -3      175.20      216.09     36.57 o 
 -22   4  -3      128.71      157.53     31.07 o 
 -20   4  -3      237.58      263.11     34.92 o 
 -18   4  -3      468.16      499.82     40.41 o 
 -16   4  -3      329.35      316.17     39.31 o 
 -14   4  -3      155.05      150.98     17.26 o 
 -12   4  -3      962.75      999.17     82.75 o 
 -10   4  -3      867.89      922.86     71.48 o 
  -8   4  -3     1414.28     1469.71     94.03 o 
  -6   4  -3     1869.34     1881.72     50.31 o 
  -4   4  -3     7260.46     8441.64    478.65 o 
  -2   4  -3      666.69      656.25     29.97 o 
   0   4  -3     1765.34     1776.31     46.46 o 
   2   4  -3        3.60       -2.47     14.57 o 
   4   4  -3      422.28      418.75     26.56 o 
   6   4  -3     1873.38     1997.91     55.00 o 
   8   4  -3     4197.89     4525.63    266.54 o 
  10   4  -3     1475.12     1522.64     49.04 o 
  12   4  -3     6892.01     8019.98    262.69 o 
  14   4  -3      110.75      155.40     16.77 o 
  16   4  -3      325.22      376.61     22.56 o 
  18   4  -3      200.03      232.53     26.12 o 
  20   4  -3      422.22      553.81     60.21 o 
  22   4  -3      245.47      248.96     23.95 o 
  24   4  -3     1004.31     1116.67     45.91 o 
  26   4  -3      110.57      149.61     25.67 o 
  28   4  -3      213.16      245.10     31.20 o 
  30   4  -3      543.77      597.91     64.61 o 
  32   4  -3      168.13      167.78     22.61 o 
  34   4  -3      356.98      340.89     30.38 o 
  36   4  -3      462.82      445.10     40.88 o 
  38   4  -3        6.25       29.52     26.28 o 
  40   4  -3       53.52       68.84     34.09 o 
  42   4  -3       12.08       47.01     35.74 o 
  44   4  -3       10.58        7.97     40.14 o 
 -31   5  -3       69.37       81.93     33.82 o 
 -29   5  -3      143.29      133.34     36.84 o 
 -27   5  -3      347.14      338.99     44.81 o 
 -25   5  -3     1532.97     1644.62     80.00 o 
 -23   5  -3      944.00     1011.46     64.06 o 
 -21   5  -3      235.52      323.04     40.41 o 
 -19   5  -3     1069.33     1004.04     58.83 o 
 -17   5  -3       83.40      114.10     29.97 o 
 -15   5  -3      100.03       95.40     29.14 o 
 -13   5  -3       78.12      259.26     40.41 o 
 -11   5  -3       22.13       20.34     19.52 o 
  -9   5  -3      318.19      367.30     26.67 o 
  -7   5  -3      972.40     1022.46     37.12 o 
  -5   5  -3      394.68      405.05     23.92 o 
  -3   5  -3     1014.43     1148.93     39.86 o 
  -1   5  -3     7260.04     7310.62     97.05 o 
   1   5  -3      969.30      918.81     37.67 o 
   3   5  -3    10900.05    10748.34    808.84 o 
   5   5  -3    10809.25    10972.79    246.47 o 
   7   5  -3     1732.04     1661.95     50.52 o 
   9   5  -3     6569.76     6937.43    106.55 o 
  11   5  -3    10937.42    11347.34    141.09 o 
  13   5  -3     1027.59     1237.23     51.96 o 
  15   5  -3     1181.47     1331.07     46.19 o 
  17   5  -3     1903.22     2265.27    125.09 o 
  19   5  -3      534.30      581.34     39.74 o 
  21   5  -3      693.73      746.36     44.89 o 
  23   5  -3      754.80      873.76     48.10 o 
  25   5  -3       52.97       42.33     18.88 o 
  27   5  -3      478.80      521.03     80.00 o 
  29   5  -3      757.13      852.27     53.25 o 
  31   5  -3      361.54      370.23     39.50 o 
  33   5  -3      463.17      497.45     35.69 o 
  35   5  -3      144.21      126.52     26.75 o 
  37   5  -3       65.43       63.24     25.85 o 
  39   5  -3      137.25      151.49     30.42 o 
  41   5  -3       39.10       49.07     31.17 o 
  43   5  -3        6.23       35.74     44.54 o 
 -30   6  -3       71.30      101.45     34.37 o 
 -28   6  -3       48.34       54.71     32.72 o 
 -26   6  -3      103.46       98.15     32.72 o 
 -24   6  -3       19.87       18.70     29.14 o 
 -22   6  -3     1433.79     1611.35     79.18 o 
 -20   6  -3      223.02      248.81     38.49 o 
 -18   6  -3       88.05       88.25     30.79 o 
 -16   6  -3      220.89      235.89     35.47 o 
 -14   6  -3      398.87      426.69     43.99 o 
 -12   6  -3       91.59       93.20     21.99 o 
 -10   6  -3      599.78      730.21     36.02 o 
  -8   6  -3      305.47      368.95     28.59 o 
  -6   6  -3      427.59      408.54     29.14 o 
  -4   6  -3       62.53       48.39     19.24 o 
  -2   6  -3       96.48       83.58     21.99 o 
   0   6  -3     1563.92     1518.70     48.66 o 
   2   6  -3     1524.80     1514.54    174.44 o 
   4   6  -3      268.07      248.77     21.00 o 
   6   6  -3      223.31      192.87     19.73 o 
   8   6  -3     4311.31     4249.71    199.46 o 
  10   6  -3     1955.17     1849.05     58.24 o 
  12   6  -3      109.46      107.20     21.33 o 
  14   6  -3      816.14      782.10     40.52 o 
  16   6  -3     1325.92     1263.37     51.77 o 
  18   6  -3      159.35      156.25     22.77 o 
  20   6  -3      600.55      616.58     54.99 o 
  22   6  -3      527.84      582.92     40.35 o 
  24   6  -3       82.44      113.59     23.40 o 
  26   6  -3      392.32      391.96     37.25 o 
  28   6  -3      425.82      409.86     38.18 o 
  30   6  -3        7.24       11.68     20.80 o 
  32   6  -3        2.71        0.82     29.69 o 
  34   6  -3       23.10       36.29     26.26 o 
  36   6  -3      366.89      344.02     40.40 o 
  38   6  -3       19.98        5.94     25.65 o 
  40   6  -3       48.54       89.08     42.34 o 
  42   6  -3       88.70       83.46     36.19 o 
 -31   7  -3       35.94       45.64     36.84 o 
 -29   7  -3      107.36       94.58     37.39 o 
 -27   7  -3       18.67       46.19     32.44 o 
 -25   7  -3      609.16      585.87     54.71 o 
 -23   7  -3       82.09       99.52     33.82 o 
 -21   7  -3       23.63       26.94     28.87 o 
 -19   7  -3      571.21      622.16     52.51 o 
 -17   7  -3      128.73      127.84     32.17 o 
 -15   7  -3      126.76       99.52     31.34 o 
 -13   7  -3       81.69      115.47     32.72 o 
 -11   7  -3      181.40      237.81     27.77 o 
  -9   7  -3      771.18      904.24     51.14 o 
  -7   7  -3     1416.67     1645.72     68.46 o 
  -5   7  -3      266.94      276.58     28.32 o 
  -3   7  -3       59.05       63.23     23.09 o 
  -1   7  -3     2012.76     1914.24    254.03 o 
   1   7  -3      169.02      157.84     19.57 o 
   3   7  -3      804.78      757.24     61.03 o 
   5   7  -3       49.10       39.94     17.50 o 
   7   7  -3       44.00       33.67     16.84 o 
   9   7  -3      601.14      497.12     41.14 o 
  11   7  -3     2184.68     2254.21     67.13 o 
  13   7  -3      318.73      303.00     29.04 o 
  15   7  -3      349.45      325.42     29.70 o 
  17   7  -3      369.84      410.24     42.34 o 
  19   7  -3       94.94      116.10     23.52 o 
  21   7  -3     2044.64     2145.00     78.77 o 
  23   7  -3      337.19      351.79     36.13 o 
  25   7  -3      199.20      237.34     31.13 o 
  27   7  -3       88.03       85.37     24.97 o 
  29   7  -3      327.34      356.32     37.59 o 
  31   7  -3      122.00      149.42     31.49 o 
  33   7  -3       90.85       92.88     54.71 o 
  35   7  -3       82.93       80.97     30.52 o 
  37   7  -3       64.90       71.41     31.88 o 
  39   7  -3       47.70       74.15     33.07 o 
  41   7  -3       41.09       55.80     37.29 o 
 -30   8  -3       66.80      131.69     43.16 o 
 -28   8  -3       70.35      198.50     44.26 o 
 -26   8  -3      256.70      251.28     44.54 o 
 -24   8  -3       43.98       54.16     31.07 o 
 -22   8  -3      297.31      340.09     43.99 o 
 -20   8  -3      359.16      385.72     44.81 o 
 -18   8  -3      514.41      519.06     48.94 o 
 -16   8  -3      173.45      203.17     36.57 o 
 -14   8  -3      706.98      740.93     54.71 o 
 -12   8  -3      703.33      673.30     52.51 o 
 -10   8  -3      183.96      240.56     28.59 o 
  -8   8  -3       66.41       54.99     21.99 o 
  -6   8  -3       75.29       93.75     24.74 o 
  -4   8  -3      910.07      979.02     44.54 o 
  -2   8  -3      300.72      267.47     56.09 o 
   0   8  -3      548.78      558.90     96.77 o 
   2   8  -3       65.05       60.31     16.27 o 
   4   8  -3      109.60      118.38     17.57 o 
   6   8  -3       49.54       26.64     13.73 o 
   8   8  -3      135.36      126.68     19.65 o 
  10   8  -3       16.46       26.38     17.46 o 
  12   8  -3      444.78      429.70     47.56 o 
  14   8  -3      507.83      471.61     34.85 o 
  16   8  -3       88.16       79.04     21.97 o 
  18   8  -3     1115.53     1086.71     53.92 o 
  20   8  -3      246.68      260.73     32.92 o 
  22   8  -3       69.97       61.05     23.44 o 
  24   8  -3      160.44      196.06     36.15 o 
  26   8  -3       58.84       50.15     25.20 o 
  28   8  -3       40.03       65.11     26.69 o 
  30   8  -3       94.05      122.27     32.12 o 
  32   8  -3       34.88       32.94     27.88 o 
  34   8  -3       27.08       13.20     28.87 o 
  36   8  -3      131.21      144.59     38.95 o 
  38   8  -3        0.76      -20.51     33.33 o 
  40   8  -3        0.52       -0.97     35.93 o 
 -29   9  -3        9.30       41.79     37.39 o 
 -27   9  -3        0.04       43.44     37.67 o 
 -25   9  -3      123.27      138.56     38.49 o 
 -23   9  -3       86.55      104.20     35.19 o 
 -21   9  -3       57.65       67.91     31.34 o 
 -19   9  -3       73.43       78.63     31.62 o 
 -17   9  -3      271.02      284.28     40.41 o 
 -15   9  -3      138.51      135.26     33.27 o 
 -13   9  -3      396.70      426.96     43.71 o 
 -11   9  -3       36.07        0.82     25.57 o 
  -9   9  -3      513.79      557.28     38.22 o 
  -7   9  -3     1822.58     1936.87     63.51 o 
  -5   9  -3      574.98      599.34     36.57 o 
  -3   9  -3      165.87      151.65     41.51 o 
  -1   9  -3      123.35      118.17     21.17 o 
   1   9  -3      261.08      239.24     22.54 o 
   3   9  -3        0.09        0.11     12.23 o 
   5   9  -3      118.43      106.82     19.93 o 
   7   9  -3       55.87       42.73     15.45 o 
   9   9  -3      399.19      388.58     26.97 o 
  11   9  -3      373.43      354.98     32.51 o 
  13   9  -3      166.31      157.20     26.97 o 
  15   9  -3      388.24      368.77     36.28 o 
  17   9  -3      288.67      312.28     34.67 o 
  19   9  -3       70.70       72.40     26.54 o 
  21   9  -3      267.95      305.14     43.44 o 
  23   9  -3      330.30      324.02     57.19 o 
  25   9  -3       48.78       43.97     27.09 o 
  27   9  -3      160.21      170.61     33.15 o 
  29   9  -3        5.11       20.66     25.50 o 
  31   9  -3       48.76       74.23     31.93 o 
  33   9  -3       52.88       39.34     34.60 o 
  35   9  -3        6.57      -25.38     30.97 o 
  37   9  -3       47.32       53.88     40.21 o 
 -28  10  -3        2.86       -4.95     36.57 o 
 -26  10  -3       33.77       -0.55     34.64 o 
 -24  10  -3        6.52       13.75     31.89 o 
 -22  10  -3       46.71       48.39     31.07 o 
 -20  10  -3       99.03      107.50     33.82 o 
 -18  10  -3      221.09      231.49     39.86 o 
 -16  10  -3      104.43       91.00     31.34 o 
 -14  10  -3       78.92       79.73     31.62 o 
 -12  10  -3      111.52      146.26     32.17 o 
 -10  10  -3      839.66      853.38     56.91 o 
  -8  10  -3      202.23      235.34     27.22 o 
  -6  10  -3      236.31      195.68     44.13 o 
  -4  10  -3       11.71       -6.78     12.29 o 
  -2  10  -3       68.04       61.99     16.63 o 
   0  10  -3      332.68      317.27     30.24 o 
   2  10  -3      119.14       78.54     16.88 o 
   4  10  -3      154.53      164.02     23.27 o 
   6  10  -3      329.50      306.02     60.48 o 
   8  10  -3      642.24      598.79     54.44 o 
  10  10  -3       95.00       77.64     22.29 o 
  12  10  -3      628.20      552.33     54.16 o 
  14  10  -3      120.83      123.26     25.52 o 
  16  10  -3      101.84      127.86     26.69 o 
  18  10  -3       90.10       82.62     24.72 o 
  20  10  -3      109.38       84.88     27.83 o 
  22  10  -3       13.03       25.21     26.69 o 
  24  10  -3       49.30       11.29     40.83 o 
  26  10  -3       16.94       26.97     30.74 o 
  28  10  -3        6.65       -5.57     30.62 o 
  30  10  -3       11.21       -7.29     32.23 o 
  32  10  -3       19.24       -8.47     32.59 o 
  34  10  -3        7.67        1.53     38.54 o 
 -27  11  -3       19.38       37.12     39.59 o 
 -25  11  -3        5.33        9.90     35.47 o 
 -23  11  -3       10.43       65.43     36.29 o 
 -21  11  -3       24.98       33.27     31.07 o 
 -19  11  -3      131.88      132.52     37.67 o 
 -17  11  -3       88.62       90.18     33.54 o 
 -15  11  -3       51.68       39.59     28.87 o 
 -13  11  -3      317.70      341.19     44.26 o 
 -11  11  -3       21.44       11.00     26.67 o 
  -9  11  -3       14.90        0.62     17.46 o 
  -7  11  -3      160.91      502.87    324.83 o 
  -5  11  -3       30.30       20.02     13.47 o 
  -3  11  -3        2.61       -2.92     15.15 o 
  -1  11  -3      138.90      152.86     35.47 o 
   1  11  -3       30.78        9.21     14.44 o 
   3  11  -3        5.31        1.76     14.29 o 
   5  11  -3       16.46       31.17     16.63 o 
   7  11  -3       46.33       48.30     17.41 o 
   9  11  -3       41.71       42.47     18.53 o 
  11  11  -3       93.22       82.30     22.21 o 
  13  11  -3       75.38       79.90     22.23 o 
  15  11  -3      106.65      114.65     41.24 o 
  17  11  -3       56.31       41.95     28.04 o 
  19  11  -3        5.10        5.07     21.88 o 
  21  11  -3      181.40      193.23     34.39 o 
  23  11  -3       26.67       23.90     32.17 o 
  25  11  -3       11.37       49.33     34.08 o 
  27  11  -3       53.90       52.05     33.70 o 
  29  11  -3        0.75      -17.49     30.65 o 
  31  11  -3        1.91      -23.14     33.83 o 
 -24  12  -3        2.52       10.72     37.94 o 
 -22  12  -3        3.77       -0.82     37.94 o 
 -20  12  -3       15.92       10.72     32.72 o 
 -18  12  -3        5.85       -6.32     30.24 o 
 -16  12  -3       42.34       27.49     32.99 o 
 -14  12  -3       48.74       82.20     32.44 o 
 -12  12  -3       14.24       14.89     20.00 o 
 -10  12  -3       38.24       27.77     22.82 o 
  -8  12  -3       28.47       19.52     20.62 o 
  -6  12  -3       38.54       52.71     19.31 o 
  -4  12  -3       66.77       51.37     19.11 o 
  -2  12  -3       11.56        4.36     15.13 o 
   0  12  -3       72.39       54.61     27.91 o 
   2  12  -3      145.93      144.89     35.19 o 
   4  12  -3        8.90       15.11     16.71 o 
   6  12  -3      161.02      132.52     35.47 o 
  10  12  -3       44.59       51.82     20.41 o 
  12  12  -3       20.48       20.06     17.76 o 
  14  12  -3       88.04       87.43     35.47 o 
  16  12  -3       20.06       15.25     22.27 o 
  18  12  -3       22.92       22.75     24.49 o 
  20  12  -3       10.47       16.25     26.19 o 
  22  12  -3        9.45       -2.61     29.18 o 
  24  12  -3        2.53      -13.28     31.90 o 
  26  12  -3       24.99       22.12     34.53 o 
  28  12  -3        2.27       10.75     38.35 o 
 -19  13  -3       14.36       20.07     41.24 o 
 -15  13  -3      100.94       81.10     39.59 o 
 -13  13  -3       50.34       47.01     28.32 o 
 -11  13  -3       27.85       12.37     24.19 o 
  -7  13  -3       88.89       52.24     26.67 o 
  -5  13  -3       48.28       39.79     25.16 o 
  -3  13  -3      178.42      226.27     44.81 o 
  -1  13  -3       19.06       10.27     15.35 o 
   1  13  -3       30.70       28.41     16.78 o 
   3  13  -3        8.41       12.60     15.56 o 
   5  13  -3       23.14       26.95     18.83 o 
   7  13  -3        1.62       -0.56     15.65 o 
   9  13  -3       46.39       34.44     20.19 o 
  11  13  -3       14.24        6.44     17.18 o 
  13  13  -3        0.83        1.87     19.42 o 
  15  13  -3        4.04       -7.53     21.45 o 
  17  13  -3       21.19       21.50     24.67 o 
  19  13  -3        1.40       -1.52     23.76 o 
  21  13  -3       11.78        7.72     27.20 o 
  23  13  -3        5.03       -2.33     32.05 o 
 -10  14  -3       81.41      102.82     36.02 o 
  -8  14  -3       15.08        8.25     25.02 o 
  -6  14  -3       35.95       16.77     23.37 o 
  -4  14  -3       43.91       54.29     28.73 o 
  -2  14  -3       12.88       15.69     25.84 o 
   0  14  -3       22.78       18.92     18.97 o 
   2  14  -3       13.60       12.84     17.77 o 
   4  14  -3       11.80       17.32     18.02 o 
   6  14  -3       22.01       23.03     25.29 o 
   8  14  -3       23.99       21.95     19.35 o 
  10  14  -3       11.66       10.66     17.26 o 
  12  14  -3        2.33       -2.71     19.42 o 
  14  14  -3        8.02       16.95     24.03 o 
  16  14  -3        4.86       17.46     25.56 o 
 -22   0  -2      790.24      886.09     47.56 o 
 -20   0  -2     1231.06     1301.79     53.34 o 
 -18   0  -2     2768.61     2822.41     69.56 o 
 -16   0  -2     5689.15     6538.34    103.92 o 
 -14   0  -2      264.22      267.23     23.92 o 
 -12   0  -2     3589.80     3800.61     72.03 o 
 -10   0  -2    17655.25    17543.72    177.33 o 
  -8   0  -2    10201.16     9819.89    128.67 o 
  -6   0  -2     2968.70     3174.60     72.31 o 
  -4   0  -2    15367.54    16859.42    185.30 o 
  -2   0  -2    11025.56    11032.04    143.24 o 
   4   0  -2    35527.29    39341.68    307.92 o 
   6   0  -2     6675.80     7063.73     72.03 o 
   8   0  -2    49416.08    49618.77    540.23 o 
  10   0  -2    17180.24    15699.78    211.14 o 
  12   0  -2     1254.52     1206.66     34.09 o 
  14   0  -2     3175.96     2807.57     53.06 o 
  16   0  -2       21.74       46.74     12.65 o 
  18   0  -2      158.98      162.21     17.32 o 
  20   0  -2     8005.74     8794.68    112.72 o 
  22   0  -2     4121.55     4283.11     82.75 o 
  24   0  -2      246.06      241.39     23.09 o 
  26   0  -2      790.33      652.13     35.47 o 
  28   0  -2       42.35       47.84     20.89 o 
  30   0  -2      249.41      246.89     27.49 o 
  32   0  -2     5338.81     4760.38    101.45 o 
  34   0  -2     1005.21      862.45     45.09 o 
  36   0  -2      346.01      286.48     47.29 o 
  38   0  -2      324.17      338.99     52.79 o 
  40   0  -2        4.85        8.80     34.09 o 
  42   0  -2        9.80       -9.62     28.87 o 
  44   0  -2       65.45       73.96     42.06 o 
  46   0  -2        7.95        1.65     45.64 o 
 -23   1  -2      251.16      266.68     32.17 o 
 -21   1  -2      906.06      931.18     47.56 o 
 -19   1  -2     1470.77     1489.48     37.85 o 
 -17   1  -2     5264.57     5725.94     70.64 o 
 -15   1  -2     2644.43     2888.57     46.65 o 
 -13   1  -2     2537.91     2358.46     40.24 o 
 -11   1  -2     1944.44     1701.75     64.20 o 
  -9   1  -2      386.55      387.46     19.42 o 
  -7   1  -2     3532.08     4041.09    158.77 o 
  -5   1  -2     1974.89     1779.31     56.50 o 
  -3   1  -2     4871.29     4865.31    311.08 o 
  -1   1  -2     6281.85     6409.68     70.66 o 
   1   1  -2    19250.09    19546.02    187.23 o 
   3   1  -2    12738.96    14295.17    165.51 o 
   5   1  -2    17381.56    17843.74    134.57 o 
   7   1  -2    10551.85    10526.54    176.64 o 
   9   1  -2      378.78      343.04     34.23 o 
  11   1  -2     6362.96     6092.70    281.39 o 
  13   1  -2      355.67      386.68     27.49 o 
  15   1  -2      220.70      252.89     13.96 o 
  17   1  -2     5241.68     5172.43     60.48 o 
  19   1  -2     1298.17     1253.79     29.74 o 
  21   1  -2     3734.87     3612.11    157.95 o 
  23   1  -2     2551.64     2418.83    159.60 o 
  25   1  -2      225.36      216.22     16.81 o 
  27   1  -2       19.25       15.93     12.37 o 
  29   1  -2      704.02      679.57     28.48 o 
  31   1  -2      245.64      273.21     21.79 o 
  33   1  -2      190.23      180.62     24.33 o 
  35   1  -2     1688.38     1638.52     52.78 o 
  37   1  -2        1.60        5.94     20.22 o 
  39   1  -2       34.21       21.39     21.60 o 
  41   1  -2       97.79      133.24     29.06 o 
  43   1  -2       13.15       15.45     25.75 o 
  45   1  -2        0.54        3.59     27.50 o 
  47   1  -2       51.00       72.85     34.91 o 
 -24   2  -2       89.76       89.08     25.57 o 
 -22   2  -2      337.18      333.76     36.02 o 
 -20   2  -2       46.02       54.44     22.82 o 
 -18   2  -2     1785.47     1920.65     64.88 o 
 -16   2  -2     3828.75     4255.51     68.32 o 
 -14   2  -2     4594.62     4703.52     89.08 o 
 -12   2  -2      138.32      137.49     13.66 o 
 -10   2  -2     3329.00     3435.74     45.52 o 
  -8   2  -2     2884.69     2901.49    122.48 o 
  -6   2  -2     3184.24     3040.95    168.81 o 
  -4   2  -2     4885.42     5444.80     99.66 o 
  -2   2  -2      944.58     1042.25     31.07 o 
   0   2  -2      731.57      821.76     36.84 o 
   2   2  -2    11256.63    10724.95    127.84 o 
   4   2  -2    25940.37    25319.50    532.40 o 
   6   2  -2     2869.78     2884.53    109.56 o 
   8   2  -2    15320.40    16750.20    852.00 o 
  10   2  -2     1372.19     1257.49     45.64 o 
  12   2  -2      398.08      389.00     17.43 o 
  14   2  -2     8122.63     8643.39    263.52 o 
  16   2  -2      469.19      461.17     29.55 o 
  18   2  -2      863.82      869.68     41.93 o 
  20   2  -2     3753.54     3966.45    240.15 o 
  22   2  -2     1058.78     1031.07     53.47 o 
  24   2  -2     1042.70     1088.66     68.73 o 
  26   2  -2     1173.82     1119.36     89.76 o 
  28   2  -2       13.16        5.39     12.14 o 
  30   2  -2      542.00      530.86     26.81 o 
  32   2  -2     2203.26     2178.67     58.12 o 
  34   2  -2      105.44       75.78     17.96 o 
  36   2  -2      423.46      454.91     66.12 o 
  38   2  -2      566.63      500.09     42.48 o 
  40   2  -2        5.77       10.10     22.01 o 
  42   2  -2       22.88       33.76     26.50 o 
  44   2  -2       21.45       11.06     28.79 o 
  46   2  -2       12.92       44.54     46.46 o 
 -25   3  -2      956.55     1018.88     57.73 o 
 -23   3  -2      491.63      481.95     42.06 o 
 -21   3  -2      130.69      142.96     27.22 o 
 -19   3  -2     1378.59     1458.49     61.31 o 
 -17   3  -2     1719.81     1818.93     64.06 o 
 -15   3  -2      375.70      440.44     35.19 o 
 -13   3  -2     2350.56     2436.41     71.21 o 
 -11   3  -2      103.17      102.93     10.39 o 
  -9   3  -2      176.82      188.84     10.67 o 
  -7   3  -2     1704.88     1678.55    148.19 o 
  -5   3  -2     3849.71     3600.69    334.18 o 
  -3   3  -2     1199.64     1165.70     31.34 o 
  -1   3  -2     6915.17     7724.93     84.40 o 
   1   3  -2    30445.55    29814.04    265.31 o 
   3   3  -2     6646.53     6928.77    312.87 o 
   5   3  -2    82919.25    89015.98   1677.88 o 
   7   3  -2    23639.67    25663.91    262.56 o 
   9   3  -2     6023.44     6743.56     96.11 o 
  11   3  -2     1547.48     1467.78     68.73 o 
  13   3  -2      802.80      969.61     28.02 o 
  15   3  -2       88.51       76.39     12.96 o 
  17   3  -2     4308.00     4810.10    110.25 o 
  19   3  -2      393.65      423.07     23.75 o 
  21   3  -2      538.20      549.58     40.83 o 
  23   3  -2     2689.23     2966.35    194.65 o 
  25   3  -2      595.37      581.43     58.42 o 
  27   3  -2      898.14      929.53    115.33 o 
  29   3  -2     1008.56      991.87    132.93 o 
  31   3  -2      930.14      936.53     58.97 o 
  33   3  -2      782.84      804.27     92.51 o 
  35   3  -2       38.41       38.33     18.65 o 
  37   3  -2        8.83        2.86     18.11 o 
  39   3  -2      104.79       72.60     28.14 o 
  41   3  -2       98.90      115.30     32.83 o 
  43   3  -2        7.27       62.41     41.51 o 
  45   3  -2       10.17       23.64     42.34 o 
 -26   4  -2     1359.94     1289.96     67.63 o 
 -24   4  -2      532.57      593.57     48.94 o 
 -22   4  -2      363.88      393.42     38.76 o 
 -20   4  -2     1310.64     1319.38     60.76 o 
 -18   4  -2      137.97      146.54     28.32 o 
 -16   4  -2     3050.83     3325.26     87.70 o 
 -14   4  -2     1685.79     1769.44     64.33 o 
 -12   4  -2     1113.85     1156.35     33.82 o 
 -10   4  -2     2164.96     2264.03     43.71 o 
  -8   4  -2     1076.96     1047.48     32.17 o 
  -6   4  -2      785.53      790.14     29.97 o 
  -4   4  -2     1648.39     1779.61     59.93 o 
  -2   4  -2     3660.20     3778.06     60.21 o 
   0   4  -2     3872.72     3881.71     82.20 o 
   2   4  -2     3992.14     3644.80    208.67 o 
   4   4  -2     1847.38     1749.11     45.58 o 
   6   4  -2     2066.85     1927.41    136.64 o 
   8   4  -2     1037.63      914.70     23.90 o 
  10   4  -2      105.64      104.02     13.61 o 
  12   4  -2     1475.82     1723.79     66.26 o 
  14   4  -2     3944.58     4546.42    149.84 o 
  16   4  -2     1177.69     1152.88     34.54 o 
  18   4  -2      766.60      813.85     37.94 o 
  20   4  -2     1672.48     1799.93     45.91 o 
  22   4  -2      154.23      147.56     19.14 o 
  24   4  -2       17.01       14.49     14.24 o 
  26   4  -2      208.66      244.91     23.37 o 
  28   4  -2       33.08       39.05     16.91 o 
  30   4  -2      343.06      348.36     65.98 o 
  32   4  -2      367.01      523.80     41.65 o 
  34   4  -2       14.75       11.69     15.78 o 
  36   4  -2       34.10        0.45     17.17 o 
  38   4  -2      376.95      361.29     38.43 o 
  40   4  -2        0.24        7.70     31.34 o 
  42   4  -2       19.83      -18.70     32.17 o 
  44   4  -2       10.61       24.74     43.71 o 
  46   4  -2       27.23       32.99     48.66 o 
 -27   5  -2      253.77      232.59     39.59 o 
 -25   5  -2      116.46      105.57     31.34 o 
 -23   5  -2      604.79      606.22     47.29 o 
 -21   5  -2       25.88       29.97     23.92 o 
 -19   5  -2      136.68      153.41     30.79 o 
 -17   5  -2     3583.63     3689.26     97.87 o 
 -15   5  -2       65.61       70.66     21.99 o 
 -13   5  -2     1647.80     1815.08     48.66 o 
 -11   5  -2     1250.32     1402.13     40.96 o 
  -9   5  -2      245.65      281.53     22.82 o 
  -7   5  -2      641.32      714.81     30.52 o 
  -5   5  -2      165.57      171.56     20.62 o 
  -3   5  -2      175.56      197.12     20.34 o 
  -1   5  -2     2107.39     1977.28     47.29 o 
   1   5  -2      205.55      199.62     22.13 o 
   3   5  -2      414.22      380.71     21.77 o 
   5   5  -2     1647.92     1543.15    111.07 o 
   7   5  -2     5550.48     5750.35     90.18 o 
   9   5  -2      944.87      923.84     27.23 o 
  11   5  -2     1024.31     1081.96     59.52 o 
  13   5  -2       71.92       75.33     14.75 o 
  15   5  -2       45.84       59.38     15.05 o 
  17   5  -2     2141.47     2254.54     81.93 o 
  19   5  -2      107.20      107.78     17.98 o 
  21   5  -2       33.91       34.15     14.97 o 
  23   5  -2      131.70      154.96     19.17 o 
  25   5  -2      497.92      519.88     30.33 o 
  27   5  -2      237.69      228.06     24.09 o 
  29   5  -2     1155.96     1297.76     48.70 o 
  31   5  -2      165.48      143.20     26.25 o 
  33   5  -2       34.00       36.78     28.18 o 
  35   5  -2       56.41       97.41     26.28 o 
  37   5  -2        3.32       -2.30     22.99 o 
  39   5  -2      103.44      151.19     33.04 o 
  41   5  -2      112.46      160.28     50.31 o 
  43   5  -2        1.27      -37.12     36.57 o 
  45   5  -2        8.90       26.12     51.96 o 
 -26   6  -2      198.58      185.58     36.57 o 
 -24   6  -2      303.12      323.87     40.96 o 
 -22   6  -2      350.93      362.91     39.86 o 
 -20   6  -2      119.34      131.42     29.97 o 
 -18   6  -2      119.19      119.59     27.77 o 
 -16   6  -2      514.30      516.32     41.24 o 
 -14   6  -2      716.79      801.14     35.74 o 
 -12   6  -2      423.91      479.20     29.42 o 
 -10   6  -2      577.82      630.14     31.34 o 
  -8   6  -2      283.47      320.02     24.47 o 
  -6   6  -2      159.14      192.45     21.99 o 
  -4   6  -2     1350.38     1447.22     43.99 o 
  -2   6  -2      326.45      295.00     25.29 o 
   0   6  -2      539.05      581.67    125.64 o 
   2   6  -2     5509.12     4859.63    148.74 o 
   4   6  -2     1763.21     1692.33    111.48 o 
   6   6  -2     1670.81     1642.97     48.80 o 
   8   6  -2    13278.37    14232.87    154.27 o 
  10   6  -2     1458.34     1306.86     47.43 o 
  12   6  -2      767.41      768.03     29.25 o 
  14   6  -2      507.17      521.32     26.90 o 
  16   6  -2      415.27      443.92     26.77 o 
  18   6  -2       90.42       99.50     17.07 o 
  20   6  -2     1739.91     2017.77     96.91 o 
  22   6  -2      363.28      361.73     27.49 o 
  24   6  -2      626.11      643.75     41.19 o 
  26   6  -2       73.90       78.57     22.33 o 
  28   6  -2      421.43      480.61     44.68 o 
  30   6  -2      135.33      170.39     43.03 o 
  32   6  -2      164.34      140.50     28.89 o 
  34   6  -2       62.00       64.99     24.63 o 
  36   6  -2       60.27       84.13     27.89 o 
  38   6  -2       24.39       17.88     26.40 o 
  40   6  -2        0.35       13.47     41.79 o 
  42   6  -2       56.18       82.48     54.16 o 
 -27   7  -2       16.27       22.82     28.87 o 
 -25   7  -2       64.75       79.45     31.07 o 
 -23   7  -2       77.02       81.65     29.69 o 
 -21   7  -2      775.15      750.55     53.34 o 
 -19   7  -2      505.87      517.96     45.36 o 
 -17   7  -2      128.53      127.02     29.97 o 
 -15   7  -2      309.46      344.21     29.42 o 
 -13   7  -2      209.93      236.16     25.29 o 
 -11   7  -2     1369.62     1454.10     46.19 o 
  -9   7  -2      180.74      181.73     24.74 o 
  -7   7  -2     1135.83     1164.32     41.51 o 
  -5   7  -2      433.48      492.95     31.07 o 
  -3   7  -2      494.14      502.29     30.52 o 
  -1   7  -2      586.17      524.46     55.95 o 
   1   7  -2       56.46       38.61     13.88 o 
   3   7  -2      181.22      165.82     18.44 o 
   5   7  -2      277.64      241.28     21.36 o 
   7   7  -2      174.84      198.51     21.71 o 
   9   7  -2     1203.22     1163.44     38.08 o 
  11   7  -2     3126.48     3454.29    138.70 o 
  13   7  -2      575.12      582.01     27.02 o 
  15   7  -2      566.03      570.53     33.27 o 
  17   7  -2     2528.04     2524.13    111.35 o 
  19   7  -2     1044.55     1036.07     50.83 o 
  21   7  -2      141.21      128.19     25.55 o 
  23   7  -2      565.69      559.54     40.62 o 
  25   7  -2      408.50      442.77     38.26 o 
  27   7  -2      658.72      631.51     46.19 o 
  29   7  -2      198.97      253.59     35.97 o 
  31   7  -2       67.73      112.69     28.47 o 
  33   7  -2       53.80       37.38     28.18 o 
  35   7  -2      339.34      389.17     42.94 o 
  37   7  -2       43.55       36.01     30.40 o 
  39   7  -2       43.49       34.05     30.22 o 
  41   7  -2      239.66      164.13     59.11 o 
 -26   8  -2       13.66       11.00     27.77 o 
 -24   8  -2       90.51      107.22     34.09 o 
 -22   8  -2      225.96      263.11     39.31 o 
 -20   8  -2      145.82      129.22     31.89 o 
 -18   8  -2       38.97       74.51     31.62 o 
 -16   8  -2      176.46      169.63     31.89 o 
 -14   8  -2     1102.27     1263.57     62.68 o 
 -12   8  -2      442.12      538.86     34.09 o 
 -10   8  -2      845.57      877.02     39.31 o 
  -8   8  -2     1655.60     1722.43     58.28 o 
  -6   8  -2      204.45      226.27     25.02 o 
  -4   8  -2      517.10      537.18     51.41 o 
  -2   8  -2      263.35      256.05     43.99 o 
   0   8  -2      394.14      301.31     33.08 o 
   2   8  -2      354.37      369.99     68.18 o 
   4   8  -2       88.61       92.99     18.27 o 
   6   8  -2      124.11      123.24     18.10 o 
   8   8  -2      373.82      334.10     40.14 o 
  10   8  -2       82.95       88.99     18.28 o 
  12   8  -2      245.32      222.00     26.15 o 
  14   8  -2      567.46      648.66     42.09 o 
  16   8  -2       90.10      127.82     26.23 o 
  18   8  -2      221.60      226.47     30.12 o 
  20   8  -2      553.73      537.61     62.41 o 
  22   8  -2      122.45      149.15     28.20 o 
  24   8  -2      507.90      508.90     42.58 o 
  26   8  -2       33.91       45.67     25.94 o 
  28   8  -2       18.12        4.74     23.23 o 
  30   8  -2       47.28       58.47     28.07 o 
  32   8  -2       87.92      102.26     41.65 o 
  34   8  -2       15.40       28.81     28.29 o 
  36   8  -2       31.68       54.85     43.85 o 
  38   8  -2       19.58        1.46     36.43 o 
  40   8  -2        8.15       13.39     64.75 o 
 -25   9  -2      125.04      166.88     38.22 o 
 -23   9  -2      157.42      168.26     37.67 o 
 -21   9  -2      105.05      103.92     31.34 o 
 -19   9  -2      449.91      409.37     42.89 o 
 -17   9  -2      404.64      422.29     42.61 o 
 -15   9  -2      113.20      116.57     28.87 o 
 -13   9  -2      879.94     1062.32     47.01 o 
 -11   9  -2      566.46      607.04     36.02 o 
  -9   9  -2      377.43      410.47     30.79 o 
  -7   9  -2     1576.48     1416.98     49.21 o 
  -5   9  -2     1404.54     1303.44    292.80 o 
  -3   9  -2      252.13      228.22     40.83 o 
  -1   9  -2      455.41      409.72     36.19 o 
   1   9  -2      287.97      260.79     29.69 o 
   3   9  -2      148.95      148.39     18.83 o 
   5   9  -2      266.16      276.08     22.92 o 
   7   9  -2      184.56      176.22     29.97 o 
   9   9  -2      160.33      154.21     24.15 o 
  11   9  -2      222.70      209.40     26.07 o 
  13   9  -2      168.31      136.31     24.05 o 
  15   9  -2      254.29      238.16     40.69 o 
  17   9  -2     2200.02     2232.69    102.00 o 
  19   9  -2       46.57       44.82     24.49 o 
  21   9  -2      113.37      117.63     29.44 o 
  23   9  -2      202.55      205.23     33.83 o 
  25   9  -2       55.83       59.87     29.36 o 
  27   9  -2       58.12       66.94     29.82 o 
  29   9  -2       14.71       14.78     27.57 o 
  31   9  -2       12.69      -24.99     31.48 o 
  33   9  -2        7.77       -8.18     32.38 o 
  35   9  -2       71.46       99.00     43.09 o 
  37   9  -2       32.53       23.53     36.40 o 
 -24  10  -2       72.58       81.65     35.47 o 
 -22  10  -2       28.51       38.49     30.52 o 
 -20  10  -2       36.18       10.72     26.12 o 
 -18  10  -2      272.75      277.95     37.94 o 
 -16  10  -2      596.40      538.58     45.91 o 
 -14  10  -2      206.09      195.75     34.64 o 
 -12  10  -2       38.06       20.34     18.97 o 
 -10  10  -2      344.58      382.43     30.52 o 
  -8  10  -2      669.07      745.06     38.49 o 
  -6  10  -2      152.77      137.43     24.61 o 
  -4  10  -2      153.92      139.19     20.89 o 
  -2  10  -2      128.94      140.28     28.46 o 
   0  10  -2       81.35       83.79     18.70 o 
   2  10  -2      130.72      124.63     34.09 o 
   4  10  -2      260.20      201.97     34.09 o 
   6  10  -2      133.36      136.93     22.49 o 
   8  10  -2      398.52      371.23     32.27 o 
  10  10  -2      266.83      271.63     40.96 o 
  12  10  -2      256.11      213.72     28.76 o 
  14  10  -2     1007.44     1017.23     73.68 o 
  16  10  -2      129.34      134.60     28.58 o 
  18  10  -2      345.53      351.91     50.31 o 
  20  10  -2      219.54      220.17     32.22 o 
  22  10  -2       59.86       83.49     35.47 o 
  24  10  -2        6.95       12.60     24.47 o 
  26  10  -2        4.61        2.32     26.44 o 
  28  10  -2       12.02        0.16     27.48 o 
  30  10  -2       38.42       29.11     32.80 o 
  32  10  -2       79.16       79.99     44.40 o 
  34  10  -2        4.09       -4.49     62.00 o 
 -23  11  -2      112.03      129.49     37.94 o 
 -21  11  -2        4.62       25.57     31.07 o 
 -19  11  -2      214.21      262.01     41.79 o 
 -17  11  -2       26.47        1.37     27.22 o 
 -15  11  -2       11.97        6.60     27.22 o 
 -13  11  -2      387.87      433.29     44.54 o 
 -11  11  -2      229.75      255.96     49.49 o 
  -9  11  -2      120.46      135.61     38.76 o 
  -7  11  -2      243.41      268.20     85.09 o 
  -5  11  -2       48.68       45.58     33.27 o 
  -3  11  -2      222.19      190.63     43.16 o 
  -1  11  -2       90.00       80.69     33.68 o 
   1  11  -2       63.93       47.25     18.97 o 
   3  11  -2       54.06       57.78     21.99 o 
   5  11  -2      484.43      488.00     50.04 o 
   7  11  -2      174.50      209.50     37.12 o 
   9  11  -2      151.71      134.44     33.27 o 
  11  11  -2      131.52      103.92     32.17 o 
  13  11  -2        5.42       11.63     19.44 o 
  15  11  -2      200.15      239.46     43.44 o 
  17  11  -2      349.45      320.84     50.59 o 
  19  11  -2        9.84       13.42     23.17 o 
  21  11  -2      138.92      106.52     30.86 o 
  23  11  -2       48.77       17.21     28.70 o 
  25  11  -2       12.49        5.66     29.28 o 
  27  11  -2       32.93       52.67     54.71 o 
  29  11  -2        5.83       -1.28     32.17 o 
  31  11  -2       10.95       11.54     35.89 o 
 -18  12  -2       78.40       89.63     33.82 o 
 -16  12  -2      155.40      180.35     39.31 o 
 -14  12  -2      100.69      119.87     47.84 o 
 -12  12  -2        9.53       31.62     31.34 o 
 -10  12  -2      133.77       98.92     46.05 o 
  -8  12  -2       28.69       41.88     23.23 o 
  -6  12  -2        6.00        7.63     19.08 o 
  -4  12  -2      117.53      107.74     32.58 o 
  -2  12  -2       20.59        0.26     15.41 o 
   0  12  -2       11.27        8.11     15.35 o 
   2  12  -2       79.71       67.12     18.30 o 
   4  12  -2      153.99      149.01     35.19 o 
   6  12  -2       87.77       93.75     30.52 o 
   8  12  -2      561.23      507.24     53.61 o 
  10  12  -2      329.61      304.35     44.81 o 
  12  12  -2       46.51       45.93     20.67 o 
  14  12  -2      354.78      355.48     49.76 o 
  16  12  -2       28.62       27.29     20.90 o 
  18  12  -2       30.33       30.15     23.92 o 
  20  12  -2       22.66       16.33     27.53 o 
  22  12  -2        2.67       46.54     41.38 o 
  24  12  -2        3.51       -0.61     29.53 o 
  26  12  -2        6.90       -1.74     30.80 o 
  28  12  -2        4.67       31.48     34.22 o 
 -17  13  -2      130.31      109.42     46.46 o 
 -15  13  -2      143.81      124.82     37.39 o 
 -11  13  -2       17.40       38.49     29.14 o 
  -9  13  -2       87.41      150.11     47.56 o 
  -7  13  -2      163.19      236.44     45.36 o 
  -5  13  -2        4.80       -2.14     15.92 o 
  -3  13  -2       54.71       57.61     32.30 o 
  -1  13  -2       54.49       59.93     20.28 o 
   1  13  -2       12.37       17.08     29.97 o 
   3  13  -2       26.55       17.89     16.71 o 
   5  13  -2        0.72       15.95     18.27 o 
   7  13  -2       15.33        7.59     17.17 o 
   9  13  -2        3.41       -0.07     16.77 o 
  11  13  -2       91.54       63.70     30.38 o 
  13  13  -2       41.62       41.52     22.45 o 
  15  13  -2       48.20       47.94     24.63 o 
  17  13  -2       28.19       51.82     27.41 o 
  19  13  -2        4.96        1.60     26.84 o 
  21  13  -2        7.43        5.58     29.53 o 
  23  13  -2        1.69        5.34     30.26 o 
 -10  14  -2        7.18       -2.20     30.52 o 
  -8  14  -2       58.12       89.57     34.09 o 
  -6  14  -2       21.95       17.74     21.47 o 
  -4  14  -2        9.80       84.69     54.57 o 
  -2  14  -2       11.08       26.23     22.68 o 
   0  14  -2       14.61        6.97     18.63 o 
   2  14  -2       77.32       56.46     21.86 o 
   4  14  -2       24.55        6.75     18.02 o 
   6  14  -2        3.12       11.66     18.91 o 
   8  14  -2       16.97       25.78     20.21 o 
  10  14  -2        5.35       18.13     22.96 o 
  12  14  -2        5.29       17.91     23.17 o 
  14  14  -2       51.50       65.25     28.17 o 
  16  14  -2        1.19       24.47     26.75 o 
 -17   1  -1    10852.45    11972.57    149.29 o 
 -15   1  -1      735.67      878.12     38.49 o 
 -13   1  -1      903.14      886.09     35.47 o 
 -11   1  -1     2330.64     2234.56     64.88 o 
  -9   1  -1     7253.50     7338.81    241.25 o 
  -7   1  -1     3148.85     2922.79     33.93 o 
  -5   1  -1    44059.76    40857.68    408.41 o 
  -3   1  -1      776.63      699.31     26.67 o 
  -1   1  -1     2525.75     2349.81     54.44 o 
   1   1  -1     8352.67     7759.57     85.50 o 
   3   1  -1      308.37      270.57     12.71 o 
   5   1  -1       43.94       34.44      5.66 o 
   7   1  -1     4358.94     4096.56     38.41 o 
   9   1  -1     2101.15     1902.09     28.89 o 
  11   1  -1     5185.04     4761.86     50.29 o 
  13   1  -1      707.85      733.83     19.43 o 
  15   1  -1      516.58      464.23     26.26 o 
  17   1  -1       99.14       96.56     13.88 o 
  19   1  -1     8863.54     9415.04    348.06 o 
  21   1  -1       40.72       43.67     19.11 o 
  23   1  -1       91.81       97.18     22.27 o 
  25   1  -1     1062.00      980.73     71.21 o 
  27   1  -1       50.96       44.17     12.92 o 
  29   1  -1      891.44      859.39     92.65 o 
  31   1  -1      989.25      940.27     38.38 o 
  33   1  -1       13.14        4.72     17.01 o 
  35   1  -1      406.55      311.85     46.60 o 
  37   1  -1       43.76       51.82     22.94 o 
  39   1  -1       36.93       32.17     21.99 o 
  41   1  -1       35.07       30.93     24.16 o 
  43   1  -1        7.47       -2.12     25.78 o 
  45   1  -1        3.23      -11.93     26.72 o 
  47   1  -1        5.57        7.29     31.69 o 
 -20   2  -1     2545.98     2726.46     78.08 o 
 -18   2  -1      584.90      587.80     37.12 o 
 -16   2  -1     4068.13     4425.79     87.43 o 
 -14   2  -1    18577.99    19180.37    190.53 o 
 -12   2  -1     1804.11     1652.59     47.29 o 
 -10   2  -1      408.93      392.87     25.02 o 
  -8   2  -1     8953.24     8523.60    106.95 o 
  -6   2  -1     4585.81     4655.71    249.08 o 
  -4   2  -1     3584.47     3454.47     40.96 o 
  -2   2  -1   107567.36   103291.91   1282.54 o 
   0   2  -1     5517.11     5776.79     57.73 o 
   2   2  -1     6001.86     5725.84     72.03 o 
   4   2  -1   221728.27   233639.47    868.83 o 
   6   2  -1     4547.96     4492.16     69.97 o 
   8   2  -1      415.53      371.80     29.83 o 
  10   2  -1     4304.35     4450.71     80.78 o 
  12   2  -1      968.76      929.10     24.23 o 
  14   2  -1      353.53      406.97     19.17 o 
  16   2  -1     1528.71     1731.64     69.56 o 
  18   2  -1     1267.43     1217.66     32.99 o 
  20   2  -1     1085.38     1057.78    121.52 o 
  22   2  -1     5222.90     5090.92    164.82 o 
  24   2  -1      533.26      494.66     22.33 o 
  26   2  -1       53.89       58.66     13.70 o 
  28   2  -1     1252.57     1158.60     98.97 o 
  30   2  -1      299.05      311.50     33.82 o 
  32   2  -1       63.56       38.66     27.36 o 
  34   2  -1      775.70      713.58     46.81 o 
  36   2  -1       18.86        4.10     19.40 o 
  38   2  -1       15.89       15.01     21.73 o 
  40   2  -1       10.32       -9.24     21.84 o 
  42   2  -1        2.19       14.74     25.51 o 
  44   2  -1       40.33       41.38     32.44 o 
  46   2  -1       26.53       34.29     32.44 o 
 -21   3  -1      280.88      316.44     34.64 o 
 -19   3  -1     1283.46     1245.70     53.89 o 
 -17   3  -1      322.01      334.86     29.42 o 
 -15   3  -1     2512.98     2579.38     67.91 o 
 -13   3  -1     2244.38     2464.73     62.41 o 
 -11   3  -1     1109.41      991.39     39.86 o 
  -9   3  -1     1886.30     1849.44     46.74 o 
  -7   3  -1      475.00      440.98     18.97 o 
  -5   3  -1    12732.08    13068.71    121.52 o 
  -3   3  -1     3062.81     3242.50     60.76 o 
  -1   3  -1     4010.73     3969.41     51.41 o 
   1   3  -1     6214.90     6015.37    167.43 o 
   3   3  -1     6154.23     6188.42    127.15 o 
   5   3  -1     2452.99     2441.62     34.26 o 
   7   3  -1    15730.08    15591.82    372.39 o 
   9   3  -1     1331.65     1332.75     38.49 o 
  11   3  -1      864.70      853.65     24.77 o 
  13   3  -1    12852.59    14316.54    181.39 o 
  15   3  -1      687.56      688.15     57.46 o 
  17   3  -1     7109.60     8466.69    325.24 o 
  19   3  -1     2328.02     2561.85     51.33 o 
  21   3  -1       51.74       60.57     14.59 o 
  23   3  -1      480.55      500.66     42.89 o 
  25   3  -1      408.17      431.70     49.49 o 
  27   3  -1      111.87      124.91     17.17 o 
  29   3  -1      122.46      158.93     21.83 o 
  31   3  -1     1935.07     1757.10     53.70 o 
  33   3  -1        0.64        2.95     14.39 o 
  35   3  -1       22.00       43.16     21.85 o 
  37   3  -1      380.97      446.95     43.14 o 
  39   3  -1       32.91       42.53     24.14 o 
  41   3  -1       21.19       47.78     28.06 o 
  43   3  -1       34.81       32.55     28.51 o 
  45   3  -1        0.02        0.45     31.24 o 
 -22   4  -1      974.57     1019.16     54.99 o 
 -20   4  -1      927.05      939.70     51.69 o 
 -18   4  -1      204.55      185.58     28.87 o 
 -16   4  -1      255.02      241.66     29.14 o 
 -14   4  -1    10108.93    11631.39    153.41 o 
 -12   4  -1      206.84      204.27     25.29 o 
 -10   4  -1      420.90      449.78     21.99 o 
  -8   4  -1       96.41       84.13     14.02 o 
  -6   4  -1      861.84      904.24     27.77 o 
  -4   4  -1     1528.37     1635.82     39.86 o 
  -2   4  -1     5930.29     5556.30    120.42 o 
   0   4  -1      125.22      117.55     32.85 o 
   2   4  -1     4091.64     4209.88    241.52 o 
   4   4  -1    29327.55    32247.29   1338.90 o 
   6   4  -1       89.07       86.16     12.16 o 
   8   4  -1      941.21      940.74     29.97 o 
  10   4  -1    18405.00    19450.18    356.99 o 
  12   4  -1      166.41      151.54     16.11 o 
  14   4  -1      573.30      657.80     26.24 o 
  16   4  -1     4294.13     4997.07     90.31 o 
  18   4  -1       17.44       14.31     11.47 o 
  20   4  -1      117.82      104.95     16.58 o 
  22   4  -1     3351.03     3398.64     64.28 o 
  24   4  -1      354.20      358.08     24.72 o 
  26   4  -1       77.71       87.18     25.43 o 
  28   4  -1     1089.03      947.29     39.74 o 
  30   4  -1      478.07      484.12     30.26 o 
  32   4  -1      548.20      530.03     32.83 o 
  34   4  -1      412.71      350.53     34.23 o 
  36   4  -1        1.53        8.34     21.73 o 
  38   4  -1      323.32      399.57     68.59 o 
  40   4  -1        5.83       30.70     27.11 o 
  42   4  -1       13.81       16.23     30.60 o 
  44   4  -1        9.92       22.27     47.29 o 
 -21   5  -1      315.03      288.67     33.82 o 
 -19   5  -1       94.39       69.56     26.39 o 
 -17   5  -1      624.28      624.09     41.24 o 
 -15   5  -1      137.98      155.88     26.94 o 
 -13   5  -1      502.22      511.64     35.47 o 
 -11   5  -1      349.48      365.38     22.27 o 
  -9   5  -1      300.87      298.85     20.89 o 
  -7   5  -1     1070.70      989.74     31.62 o 
  -5   5  -1     1326.55     1387.29     37.94 o 
  -3   5  -1     1518.24     1470.87     37.12 o 
  -1   5  -1      503.19      464.54     55.95 o 
   1   5  -1     2590.96     2732.86     88.94 o 
   3   5  -1     1146.31     1019.44     27.90 o 
   5   5  -1     3828.05     3747.43    169.36 o 
   7   5  -1    14827.89    15561.82    345.58 o 
   9   5  -1     1091.07     1103.30     45.78 o 
  11   5  -1      274.73      264.90     19.40 o 
  13   5  -1     4728.36     4647.44    117.67 o 
  15   5  -1        2.58       17.02     14.78 o 
  17   5  -1      437.25      414.05     24.89 o 
  19   5  -1     1345.20     1313.35     47.29 o 
  21   5  -1      250.34      247.94     21.87 o 
  23   5  -1     1507.45     1636.94     59.11 o 
  25   5  -1     1268.20     1238.89     43.50 o 
  27   5  -1      476.57      535.22     32.54 o 
  29   5  -1     1739.40     1693.98     82.89 o 
  31   5  -1      221.68      246.07     26.01 o 
  33   5  -1        9.66        8.34     17.46 o 
  35   5  -1      309.32      270.06     51.00 o 
  37   5  -1      521.25      617.53     53.32 o 
  39   5  -1       24.75       26.12     33.27 o 
  41   5  -1       45.21       20.62     38.49 o 
  43   5  -1       11.04       38.49     45.91 o 
 -22   6  -1      105.75       92.93     27.77 o 
 -20   6  -1      905.47      884.17     53.06 o 
 -18   6  -1      179.68      180.35     28.87 o 
 -16   6  -1       34.50       33.82     24.47 o 
 -14   6  -1      170.22      206.47     29.97 o 
 -12   6  -1     1630.73     1725.17     45.36 o 
 -10   6  -1      372.77      384.07     25.29 o 
  -8   6  -1      248.41      261.18     20.62 o 
  -6   6  -1      250.30      277.68     20.89 o 
  -4   6  -1      404.65      400.57     23.64 o 
  -2   6  -1     2280.44     2226.49    309.29 o 
   0   6  -1      993.42      973.50     28.80 o 
   2   6  -1      431.89      439.38     21.86 o 
   4   6  -1     4249.96     4429.53    117.81 o 
   6   6  -1      226.40      232.97     19.24 o 
   8   6  -1      150.24      147.11     14.87 o 
  10   6  -1      299.02      278.19     21.15 o 
  12   6  -1       39.70       52.28     15.05 o 
  14   6  -1      194.98      195.91     19.88 o 
  16   6  -1     2113.95     2287.66    121.52 o 
  18   6  -1      102.82      110.79     18.83 o 
  20   6  -1      720.75      703.94     49.49 o 
  22   6  -1      109.30      170.26     32.58 o 
  24   6  -1       85.18      103.06     20.28 o 
  26   6  -1      262.37      247.24     26.04 o 
  28   6  -1      397.30      468.09     34.37 o 
  30   6  -1       29.72        4.35     16.42 o 
  32   6  -1      118.61       83.15     22.11 o 
  34   6  -1       77.83       58.60     25.40 o 
  36   6  -1       17.18       30.45     28.09 o 
  38   6  -1      100.13      164.68     51.14 o 
  40   6  -1       57.39       45.64     44.26 o 
  42   6  -1        1.90      -19.52     42.06 o 
 -21   7  -1      386.86      343.39     38.22 o 
 -19   7  -1       19.29       25.29     24.19 o 
 -17   7  -1     1370.98     1317.18     59.38 o 
 -15   7  -1       78.02       90.18     27.22 o 
 -13   7  -1      295.21      327.44     27.22 o 
 -11   7  -1     3945.60     4475.56    155.61 o 
  -9   7  -1      455.36      464.08     28.04 o 
  -7   7  -1      159.21      175.13     20.89 o 
  -5   7  -1      923.75      811.86     31.89 o 
  -3   7  -1      409.10      334.77     33.18 o 
  -1   7  -1      213.10      208.52     17.89 o 
   1   7  -1      255.26      261.44     19.57 o 
   3   7  -1       82.14       83.30     15.65 o 
   5   7  -1      216.12      188.99     28.32 o 
   7   7  -1     4027.85     4113.91    144.06 o 
   9   7  -1      350.03      362.24     19.20 o 
  11   7  -1      204.58      208.87     20.55 o 
  13   7  -1      259.19      309.57     23.98 o 
  15   7  -1       44.57       46.94     15.98 o 
  17   7  -1       93.93       99.45     19.33 o 
  19   7  -1      550.56      663.87     34.78 o 
  21   7  -1      313.31      297.79     26.55 o 
  23   7  -1      323.57      347.00     28.68 o 
  25   7  -1      341.75      395.82     34.78 o 
  27   7  -1      321.81      349.79     31.14 o 
  29   7  -1      125.43       84.38     26.62 o 
  31   7  -1      254.27      245.37     36.15 o 
  33   7  -1       19.24       13.55     22.91 o 
  35   7  -1       19.52       18.15     27.08 o 
  37   7  -1       76.51       69.99     39.59 o 
  39   7  -1        0.33       15.12     45.09 o 
  41   7  -1       75.57      102.55     55.54 o 
 -22   8  -1      521.50      493.77     47.29 o 
 -20   8  -1      861.29      731.58     50.86 o 
 -18   8  -1      922.37      908.64     54.99 o 
 -16   8  -1       38.53       29.97     24.74 o 
 -14   8  -1      807.56      831.11     38.49 o 
 -12   8  -1      366.99      400.02     30.52 o 
 -10   8  -1      166.01      169.36     23.92 o 
  -8   8  -1      417.57      396.17     27.77 o 
  -6   8  -1     1102.59     1066.72     43.99 o 
  -4   8  -1      557.19      419.60     40.45 o 
  -2   8  -1     2744.97     2739.52    207.98 o 
   0   8  -1       63.62       38.70     16.15 o 
   2   8  -1       52.84       19.23     15.81 o 
   4   8  -1     2184.57     2049.43     48.52 o 
   6   8  -1      202.40      194.18     19.66 o 
   8   8  -1      102.97       82.65     21.41 o 
  10   8  -1      252.95      261.67     28.23 o 
  12   8  -1      216.75      237.54     21.61 o 
  14   8  -1      280.18      270.99     22.90 o 
  16   8  -1      237.86      249.94     23.59 o 
  18   8  -1       36.93       49.27     20.89 o 
  20   8  -1      155.61      153.88     25.02 o 
  22   8  -1      985.15     1001.83     53.31 o 
  24   8  -1      171.75      191.43     31.62 o 
  26   8  -1      243.90      229.67     33.89 o 
  28   8  -1      204.65      235.83     55.12 o 
  30   8  -1       17.60       11.97     61.45 o 
  32   8  -1       63.56       26.21     49.76 o 
  34   8  -1       18.57        2.96     28.09 o 
  36   8  -1        5.23      -14.56     32.26 o 
  38   8  -1        5.97       11.27     45.09 o 
  40   8  -1      104.46      101.72     56.64 o 
 -21   9  -1      227.69      252.11     37.94 o 
 -19   9  -1      296.45      295.82     36.84 o 
 -17   9  -1       74.13       62.13     26.12 o 
 -15   9  -1      271.35      265.58     28.32 o 
 -13   9  -1       57.32       53.34     20.34 o 
 -11   9  -1      230.81      217.19     26.39 o 
  -9   9  -1      234.69      199.32     23.92 o 
  -7   9  -1      476.11      402.24     94.03 o 
  -5   9  -1       60.23       44.16     13.74 o 
  -3   9  -1      300.47      328.70     41.93 o 
  -1   9  -1      361.82      338.79     32.99 o 
   1   9  -1      202.80      193.07     38.22 o 
   3   9  -1       42.35       26.36     16.47 o 
   5   9  -1       70.19       91.89     19.52 o 
   7   9  -1      184.60      206.29     25.61 o 
   9   9  -1       42.85       60.43     18.78 o 
  11   9  -1      438.29      467.95     35.38 o 
  13   9  -1      111.04       91.07     19.22 o 
  15   9  -1       97.00      108.84     34.78 o 
  17   9  -1      144.84      124.03     27.47 o 
  19   9  -1      279.60      308.69     39.45 o 
  21   9  -1       33.31       11.41     21.48 o 
  23   9  -1      100.35       95.28     27.87 o 
  25   9  -1       41.85       36.13     24.90 o 
  27   9  -1        1.41       -1.72     24.85 o 
  29   9  -1       17.39        6.62     25.74 o 
  31   9  -1       28.25        0.53     27.13 o 
  33   9  -1        2.69      -13.64     31.86 o 
  35   9  -1       48.37       58.14     31.85 o 
  37   9  -1       15.59      -13.58     47.70 o 
 -18  10  -1      173.55      170.18     31.34 o 
 -16  10  -1      132.42      163.86     25.29 o 
 -14  10  -1       16.75       19.79     20.07 o 
 -12  10  -1      248.09      254.58     26.94 o 
 -10  10  -1      168.59      157.59     25.57 o 
  -8  10  -1      228.60      205.78     19.11 o 
  -6  10  -1       88.12       84.96     22.82 o 
  -4  10  -1      111.77       90.64     20.81 o 
  -2  10  -1      308.65      274.94     60.48 o 
   0  10  -1      208.10      183.44     24.02 o 
   2  10  -1       61.78       66.28     18.75 o 
   4  10  -1      625.03      632.91     46.46 o 
   6  10  -1      191.50      200.84     24.98 o 
   8  10  -1       32.20       31.23     17.33 o 
  10  10  -1     1139.90     1047.20     66.53 o 
  12  10  -1      406.44      362.63     43.99 o 
  14  10  -1       36.52       35.82     21.66 o 
  16  10  -1      243.22      246.64     30.71 o 
  18  10  -1        5.87       15.96     22.66 o 
  20  10  -1       77.15       91.83     26.79 o 
  22  10  -1       81.00       81.45     26.83 o 
  24  10  -1       41.96       39.77     25.95 o 
  26  10  -1        0.80      -11.55     24.85 o 
  28  10  -1        4.90        0.59     28.63 o 
  30  10  -1        3.48       40.62     56.91 o 
  32  10  -1       13.08       27.91     33.92 o 
  34  10  -1       30.78       30.87     37.87 o 
 -17  11  -1      131.09      151.49     33.54 o 
 -15  11  -1      153.22      152.31     24.74 o 
 -13  11  -1        2.25        5.56     16.40 o 
 -11  11  -1       27.74       35.72     15.82 o 
  -9  11  -1      188.90      173.11     71.89 o 
  -7  11  -1       37.36       38.15     18.79 o 
  -5  11  -1       11.61       12.27     15.84 o 
  -3  11  -1      102.86       83.05     21.86 o 
  -1  11  -1       45.97       50.85     18.08 o 
   1  11  -1        3.98        2.93     14.91 o 
   3  11  -1       22.73       46.30     18.70 o 
   5  11  -1       14.36        2.56     15.19 o 
   7  11  -1       27.87       11.47     18.26 o 
   9  11  -1      137.40      152.04     35.19 o 
  11  11  -1      318.10      343.94     44.81 o 
  13  11  -1      130.29      125.87     25.52 o 
  15  11  -1       51.35       62.37     23.48 o 
  17  11  -1      103.48      110.93     27.22 o 
  19  11  -1      209.49      208.83     33.11 o 
  21  11  -1       28.86       38.68     25.00 o 
  23  11  -1       37.26       40.22     28.26 o 
  25  11  -1       46.57       41.25     28.48 o 
  27  11  -1        0.42       -7.27     26.92 o 
  29  11  -1        2.14        7.78     30.65 o 
  31  11  -1        7.24        9.95     33.16 o 
 -16  12  -1        4.43       34.92     51.41 o 
 -14  12  -1      131.01      184.81     33.69 o 
 -12  12  -1       91.44      128.04     38.35 o 
 -10  12  -1       15.68        6.55     21.56 o 
  -8  12  -1       46.22       77.27     47.01 o 
  -6  12  -1        3.68        5.40     16.60 o 
  -4  12  -1       23.00       40.89     19.42 o 
  -2  12  -1       91.90       60.38     19.96 o 
   0  12  -1      132.75      104.28     21.49 o 
   2  12  -1       22.45       32.86     19.06 o 
   4  12  -1      142.30      128.94     24.19 o 
   6  12  -1       37.70       29.00     17.46 o 
   8  12  -1      132.11      121.79     33.54 o 
  10  12  -1       33.13       43.58     21.58 o 
  12  12  -1       29.83       48.61     21.47 o 
  14  12  -1      139.71      148.19     39.86 o 
  16  12  -1      279.62      235.89     46.46 o 
  18  12  -1       47.65       46.56     27.25 o 
  20  12  -1       32.31       48.75     28.61 o 
  22  12  -1       59.18       58.15     29.48 o 
  24  12  -1        0.20       -0.21     27.70 o 
  26  12  -1       35.20       37.83     32.85 o 
  28  12  -1        7.78       21.51     32.27 o 
 -13  13  -1        2.87       12.10     43.71 o 
 -11  13  -1      130.64      194.10     50.59 o 
  -9  13  -1      176.84      211.35     32.10 o 
  -7  13  -1        3.01        6.53     19.07 o 
  -5  13  -1      190.19      230.11     43.99 o 
  -3  13  -1       75.34       64.19     20.58 o 
  -1  13  -1       18.31       25.62     18.39 o 
   1  13  -1       29.31       23.75     20.12 o 
   3  13  -1       16.57       37.12     21.19 o 
   5  13  -1       24.23       18.44     18.02 o 
   7  13  -1       43.26       39.86     29.42 o 
   9  13  -1       11.86       18.04     20.21 o 
  11  13  -1       68.72       68.02     23.51 o 
  13  13  -1       10.49        9.55     22.18 o 
  15  13  -1       26.45       21.19     25.28 o 
  17  13  -1       54.95       61.14     30.41 o 
  19  13  -1        7.80       24.33     28.93 o 
  21  13  -1       10.66       29.02     28.48 o 
  23  13  -1       13.68       34.67     30.81 o 
 -12  14  -1       71.36      133.07     57.73 o 
 -10  14  -1        9.88       28.32     42.89 o 
  -8  14  -1       50.00      125.92     45.91 o 
  -6  14  -1       80.77      111.62     43.44 o 
  -4  14  -1       12.46       31.62     32.44 o 
  -2  14  -1       40.61       56.72     22.66 o 
   0  14  -1       13.73       12.62     19.47 o 
   2  14  -1        9.07       19.88     21.45 o 
   4  14  -1       32.38       17.69     20.87 o 
   6  14  -1       19.09       39.39     23.02 o 
   8  14  -1       44.84       63.84     25.66 o 
  10  14  -1       27.32        5.97     22.35 o 
  12  14  -1       43.27       60.51     29.14 o 
  14  14  -1       44.36       59.30     29.71 o 
  16  14  -1       17.10       27.21     29.84 o 
  18  14  -1        3.19       15.55     33.02 o 
  -5  15  -1        2.41        2.47     39.31 o 
  -3  15  -1       50.88       83.30     43.71 o 
  -1  15  -1        1.51        6.05     32.17 o 
   1  15  -1        5.16       37.39     34.37 o 
   3  15  -1        6.38       27.49     33.27 o 
   5  15  -1        6.81       18.57     25.54 o 
   4   0   0      709.18      455.01     58.28 o 
   6   0   0    98083.16    77979.54   2272.83 o 
   8   0   0      487.44      441.81     16.22 o 
  10   0   0      574.17      494.87     18.70 o 
  12   0   0    13706.42    12152.93    134.44 o 
  14   0   0        3.90       24.47     11.27 o 
  16   0   0      327.47      337.34     20.89 o 
  18   0   0    26376.66    26909.70    191.62 o 
  20   0   0     3584.71     3397.29     62.68 o 
  22   0   0      825.50      836.33     35.47 o 
  24   0   0      182.25      196.30     22.82 o 
  26   0   0      171.14      179.53     23.37 o 
  28   0   0     1704.12     1654.79     55.81 o 
  30   0   0     2374.16     2062.24    101.17 o 
  32   0   0      509.39      500.64     54.44 o 
  34   0   0      667.92      593.02     61.58 o 
  36   0   0       70.85      126.74     40.14 o 
  38   0   0       29.10       12.37     32.17 o 
  40   0   0      194.21      211.97     46.19 o 
  42   0   0       74.33       73.96     40.41 o 
  44   0   0       19.31       35.47     40.69 o 
  46   0   0       25.10       62.13     50.31 o 
  -7   1   0      275.33      277.95     18.15 o 
  -5   1   0      158.87      155.61     11.82 o 
  -3   1   0    37306.31    36152.51    248.54 o 
  -1   1   0       55.10       47.29      8.80 o 
   1   1   0       55.09       56.70      4.32 o 
   3   1   0    37324.35    36717.88    263.11 o 
   5   1   0      158.89      142.04      7.73 o 
   7   1   0      275.02      239.23     18.15 o 
   9   1   0    20786.22    16820.46    935.17 o 
  11   1   0      135.56      112.82     14.37 o 
  13   1   0      128.88      126.15     11.82 o 
  15   1   0     6128.17     5545.72    264.48 o 
  17   1   0      811.47      768.16     39.45 o 
  19   1   0      743.43      740.37     28.18 o 
  21   1   0     2547.88     2578.25     41.40 o 
  23   1   0      217.66      233.82     35.19 o 
  25   1   0      672.72      657.21     93.89 o 
  27   1   0     3672.04     3731.57    371.57 o 
  29   1   0      307.89      301.40     23.97 o 
  31   1   0      745.27      632.92     40.82 o 
  33   1   0     1345.76     1151.31    126.33 o 
  35   1   0      197.51      171.41     29.39 o 
  37   1   0      103.30      124.96     46.74 o 
  39   1   0       50.11       48.22     23.97 o 
  41   1   0        0.73       13.08     24.71 o 
  43   1   0       45.65       31.36     28.34 o 
  45   1   0       22.81       62.91     37.80 o 
 -10   2   0     3367.67     3182.02     61.03 o 
  -8   2   0      835.70      742.58     28.87 o 
  -6   2   0    20151.48    20293.00    161.11 o 
  -4   2   0     1039.45      918.54     18.15 o 
  -2   2   0       69.73       50.59      9.35 o 
   0   2   0    42228.23    43340.63    854.34 o 
   2   2   0       69.61       72.72      6.46 o 
   4   2   0     1039.32      981.79     19.22 o 
   6   2   0    20142.93    21327.31    741.76 o 
   8   2   0      835.89      773.45     19.78 o 
  10   2   0     3368.37     3246.01     75.61 o 
  12   2   0     3450.50     3196.05     44.11 o 
  14   2   0      456.30      395.32     25.43 o 
  16   2   0     4519.61     5142.01     98.01 o 
  18   2   0    23205.57    23655.34   2774.44 o 
  20   2   0      336.59      307.35     61.31 o 
  22   2   0      582.81      542.55     72.58 o 
  24   2   0     3452.00     3168.75    237.40 o 
  26   2   0      138.15      127.25     15.34 o 
  28   2   0      701.44      693.95     31.97 o 
  30   2   0      222.67      201.29     26.39 o 
  32   2   0       85.11       69.60     21.24 o 
  34   2   0      919.90     1026.46    105.30 o 
  36   2   0      199.15      152.32     29.45 o 
  38   2   0       29.70       35.24     24.36 o 
  40   2   0       59.15       72.93     27.98 o 
  42   2   0       13.07       28.15     26.14 o 
  44   2   0        7.05        5.18     28.13 o 
  46   2   0       11.87       40.10     38.01 o 
 -11   3   0      116.36      117.12     19.79 o 
  -9   3   0     5426.81     5466.95     81.38 o 
  -7   3   0      922.76      873.45     23.09 o 
  -5   3   0      278.43      276.85     14.85 o 
  -3   3   0    84176.80    87701.83    564.98 o 
  -1   3   0      571.78      526.24     15.58 o 
   1   3   0      571.31      552.60     18.42 o 
   3   3   0    84194.91    87789.45    570.20 o 
   5   3   0      278.51      274.72     17.73 o 
   7   3   0      922.31      910.45     23.43 o 
   9   3   0     5423.40     5366.72     56.78 o 
  11   3   0      116.07      125.03     12.92 o 
  13   3   0     1807.15     1756.00     36.96 o 
  15   3   0    15965.98    17858.57    127.37 o 
  17   3   0       82.48       89.99     14.39 o 
  19   3   0       41.44       49.49     12.08 o 
  21   3   0     1758.39     1723.84     71.76 o 
  23   3   0       64.14       70.91     13.77 o 
  25   3   0      368.85      336.74     25.32 o 
  27   3   0        1.72       -1.02     14.16 o 
  29   3   0       89.61       66.14     17.26 o 
  31   3   0     1282.47     1311.30     65.71 o 
  33   3   0      617.50      527.41     64.33 o 
  35   3   0      148.73      123.39     28.07 o 
  37   3   0      308.28      298.60     48.94 o 
  39   3   0        0.62        9.60     24.33 o 
  41   3   0        4.49       75.67     90.86 o 
  43   3   0        9.67       18.15     41.24 o 
  45   3   0       13.09       11.73     33.05 o 
 -14   4   0     1545.34     1506.33     52.51 o 
 -12   4   0    25030.71    25346.73    229.57 o 
 -10   4   0       91.71      112.17     18.97 o 
  -8   4   0      631.06      630.96     22.54 o 
  -6   4   0     1839.23     1750.19     34.09 o 
  -4   4   0      442.72      331.01     47.56 o 
  -2   4   0      344.21      343.10     31.75 o 
   0   4   0    11686.53    12451.91    968.57 o 
   2   4   0      344.50      328.60     29.14 o 
   4   4   0      444.08      460.22     47.97 o 
   6   4   0     1843.84     1772.66     92.24 o 
   8   4   0      631.55      682.75     23.70 o 
  10   4   0       91.37       97.60     14.64 o 
  12   4   0    25039.68    26091.30    449.92 o 
  14   4   0     1545.31     1559.22     37.88 o 
  16   4   0      703.85      714.14     32.58 o 
  18   4   0     1201.59     1361.10     38.14 o 
  20   4   0      110.22      129.68     18.20 o 
  22   4   0      345.18      447.45     57.19 o 
  24   4   0      301.18      289.88     23.78 o 
  26   4   0      218.67      247.63     25.29 o 
  28   4   0       91.22       85.35     18.51 o 
  30   4   0      451.66      431.90     30.93 o 
  32   4   0       68.06       82.78     17.65 o 
  34   4   0       50.91       65.50     24.36 o 
  36   4   0      664.25      652.32     51.52 o 
  38   4   0       14.05        7.21     23.57 o 
  40   4   0       24.30       23.11     27.38 o 
  42   4   0       11.37       38.68     30.50 o 
  44   4   0       28.71       22.78     32.45 o 
 -15   5   0     4310.88     4354.04     94.58 o 
 -13   5   0     4045.27     4109.90     85.50 o 
 -11   5   0       12.31       24.74     14.02 o 
  -9   5   0      700.62      786.84     27.49 o 
  -7   5   0     2943.78     3080.02     49.76 o 
  -5   5   0      915.82      695.29     83.30 o 
  -3   5   0    10600.71    11444.46    878.81 o 
  -1   5   0     1904.51     1817.63     74.78 o 
   1   5   0     1904.68     1830.32     93.75 o 
   3   5   0    10603.29    10338.77    629.31 o 
   5   5   0      915.35      946.33     41.10 o 
   7   5   0     2943.45     2957.56    163.99 o 
   9   5   0      700.08      717.47     67.49 o 
  11   5   0       12.28       18.20     13.45 o 
  13   5   0     4044.24     4248.64     86.60 o 
  15   5   0     4306.56     4555.96     81.52 o 
  17   5   0      430.19      406.13     24.52 o 
  19   5   0      259.61      296.57     23.76 o 
  21   5   0      374.30      419.24     26.55 o 
  23   5   0       22.36       15.56     16.60 o 
  25   5   0      330.92      332.21     25.69 o 
  27   5   0       76.56       88.42     18.53 o 
  29   5   0      160.74      133.14     21.09 o 
  31   5   0       90.89       68.38     20.19 o 
  33   5   0       31.51       18.92     21.59 o 
  35   5   0       24.20       44.80     24.50 o 
  37   5   0       87.89      103.05     30.62 o 
  39   5   0       37.39       62.28     31.15 o 
  41   5   0       13.54       49.79     30.87 o 
  43   5   0        4.90        4.54     33.63 o 
 -14   6   0       48.56       70.66     22.27 o 
 -12   6   0     3531.08     3816.55     72.58 o 
 -10   6   0     1416.15     1311.68     37.12 o 
  -8   6   0     1800.58     1944.29     46.46 o 
  -6   6   0     3624.20     2737.46    369.50 o 
  -4   6   0      117.75      110.65     13.25 o 
  -2   6   0      736.48      672.37     21.34 o 
   0   6   0    13882.57    13304.33    175.95 o 
   2   6   0      737.23      654.31     59.25 o 
   4   6   0      117.57      110.53     13.97 o 
   6   6   0     3625.95     3848.34    105.16 o 
   8   6   0     1800.47     1876.68    103.37 o 
  10   6   0     1416.03     1328.29     45.64 o 
  12   6   0     3529.16     3709.64    259.81 o 
  14   6   0       48.36       63.45     16.55 o 
  16   6   0      519.22      613.99     30.18 o 
  18   6   0      130.80      134.26     24.47 o 
  20   6   0       80.47       97.54     19.67 o 
  22   6   0     1031.10     1128.83     61.86 o 
  24   6   0      580.99      569.99     33.72 o 
  26   6   0      736.90      799.70     38.60 o 
  28   6   0      874.51      889.41     42.46 o 
  30   6   0      122.07      101.47     21.85 o 
  32   6   0       49.33       53.12     21.93 o 
  34   6   0       32.12       28.69     28.47 o 
  36   6   0      222.15      298.76     44.19 o 
  38   6   0       38.23       44.70     30.06 o 
  40   6   0       16.19       33.31     33.54 o 
  42   6   0       15.34       19.52     52.24 o 
 -15   7   0     1463.90     1505.78     61.58 o 
 -13   7   0      140.53      146.26     21.17 o 
 -11   7   0      755.05      752.48     32.72 o 
  -9   7   0      172.77      175.95     20.07 o 
  -7   7   0      603.21      415.42     92.38 o 
  -5   7   0     1742.08     1664.41    149.70 o 
  -3   7   0     1198.72     1062.10     27.57 o 
  -1   7   0       75.44       71.48     12.14 o 
   1   7   0       75.81       69.58     12.46 o 
   3   7   0     1198.56     1064.41     65.85 o 
   5   7   0     1742.09     1596.36    205.78 o 
   7   7   0      602.16      621.31     44.40 o 
   9   7   0      172.91      178.16     18.48 o 
  11   7   0      754.89      744.10     54.16 o 
  13   7   0      140.40      167.63     27.36 o 
  15   7   0     1462.80     1415.61     43.34 o 
  17   7   0       88.39      106.48     18.43 o 
  19   7   0      198.34      202.05     26.12 o 
  21   7   0      440.42      523.49     41.38 o 
  23   7   0      213.14      229.16     25.31 o 
  25   7   0     1312.25     1354.72     66.84 o 
  27   7   0       18.12       19.16     20.28 o 
  29   7   0       26.69       36.66     30.79 o 
  31   7   0       64.49       51.05     21.91 o 
  33   7   0      183.53      202.41     30.67 o 
  35   7   0       14.11       38.40     35.19 o 
  37   7   0        9.69       71.76     56.09 o 
  39   7   0      135.85      140.21     61.86 o 
  41   7   0        0.44      -12.92     52.24 o 
 -14   8   0       37.13       34.37     20.07 o 
 -12   8   0      385.82      374.73     27.77 o 
 -10   8   0     1537.11     1608.06     49.21 o 
  -8   8   0      710.03      549.31    137.46 o 
  -6   8   0      269.00      234.64     20.21 o 
  -4   8   0      407.30      399.82     21.62 o 
  -2   8   0      168.67      149.87     16.02 o 
   0   8   0       27.16       58.22     13.46 o 
   2   8   0      168.58      167.23     15.91 o 
   4   8   0      406.76      393.10     31.29 o 
   6   8   0      268.94      242.37     26.19 o 
   8   8   0      709.44      706.72     31.12 o 
  10   8   0     1536.02     1463.94    127.70 o 
  12   8   0      385.08      341.69     24.22 o 
  14   8   0       37.06       53.54     16.56 o 
  16   8   0       82.23       99.78     18.49 o 
  18   8   0      196.81      209.18     35.33 o 
  20   8   0       83.30       83.63     19.47 o 
  22   8   0      119.33      162.36     24.16 o 
  24   8   0      304.84      338.25     30.59 o 
  26   8   0       88.63       71.83     21.72 o 
  28   8   0       15.43        7.68     21.00 o 
  30   8   0       94.08      106.96     25.56 o 
  32   8   0       85.91       68.22     31.09 o 
  34   8   0        3.76        1.01     36.15 o 
  36   8   0       19.87       33.82     51.69 o 
  38   8   0       43.98       72.58     58.01 o 
 -13   9   0      674.88      825.61     67.63 o 
 -11   9   0       91.52       86.60     19.79 o 
  -9   9   0      233.35      170.18     33.54 o 
  -7   9   0      106.29      117.88     17.23 o 
  -5   9   0       82.87       90.56     16.02 o 
  -3   9   0      268.35      301.23     20.27 o 
  -1   9   0       24.54       -1.13     16.84 o 
   1   9   0       24.47       37.14     19.13 o 
   3   9   0      268.44      283.58     27.83 o 
   5   9   0       82.92       75.92     21.13 o 
   7   9   0      106.14      113.17     21.57 o 
   9   9   0      233.23      213.81     26.32 o 
  11   9   0       91.68       96.89     17.80 o 
  13   9   0      674.69      607.83     71.34 o 
  15   9   0     2052.81     1945.94     62.41 o 
  17   9   0       77.38      103.65     41.38 o 
  19   9   0      291.82      342.35     27.73 o 
  21   9   0      930.87     1005.41     50.86 o 
  23   9   0       85.47       86.41     21.92 o 
  25   9   0      193.96      203.97     29.55 o 
  27   9   0       26.26        8.75     23.62 o 
  29   9   0       33.77       18.67     25.91 o 
  31   9   0       88.83       97.09     29.85 o 
  33   9   0       17.13       25.99     30.25 o 
  35   9   0       13.12        9.86     32.74 o 
  37   9   0       34.33       77.53     58.28 o 
 -14  10   0      173.03      225.17     48.39 o 
 -12  10   0      677.27      760.30    112.72 o 
 -10  10   0       23.69       23.99     17.46 o 
  -8  10   0       95.32       91.96     22.96 o 
  -6  10   0      500.76      524.57     66.12 o 
  -4  10   0       37.25       50.42     17.93 o 
  -2  10   0       78.71       76.31     20.79 o 
   0  10   0      307.91      291.75     28.12 o 
   2  10   0       78.82       86.02     20.50 o 
   4  10   0       37.24       37.46     20.48 o 
   6  10   0      500.60      511.66     34.80 o 
   8  10   0       95.37      115.06     21.85 o 
  10  10   0       23.67       22.37     20.01 o 
  12  10   0      677.09      641.99     68.32 o 
  14  10   0      173.04      139.02     20.36 o 
  16  10   0       93.93       96.92     20.49 o 
  18  10   0      817.56      918.26     48.11 o 
  20  10   0       51.67       65.35     23.91 o 
  22  10   0      148.55      151.01     28.87 o 
  24  10   0       19.78        9.55     22.66 o 
  26  10   0        3.81        7.07     25.10 o 
  28  10   0       30.29       11.50     25.89 o 
  30  10   0        2.58       -1.25     29.23 o 
  32  10   0       13.19       -0.26     29.70 o 
  34  10   0       49.02       28.02     32.89 o 
 -13  11   0      415.07      435.07     60.76 o 
 -11  11   0       43.89       56.08     32.58 o 
  -9  11   0       21.31       35.20     25.29 o 
  -7  11   0      237.70      263.97     33.68 o 
  -5  11   0       21.19       12.39     17.22 o 
  -3  11   0      151.16      156.92     24.07 o 
  -1  11   0        4.56        1.62     16.81 o 
   1  11   0        4.57       -4.73     17.39 o 
   3  11   0      151.35      171.17     25.36 o 
   5  11   0       21.23       43.83     29.55 o 
   7  11   0      237.47      251.04     28.79 o 
   9  11   0       21.27       36.12     19.50 o 
  11  11   0       43.86       64.16     22.33 o 
  13  11   0      414.92      360.98     48.39 o 
  15  11   0      112.83      144.12     29.00 o 
  17  11   0      153.15      165.08     29.16 o 
  19  11   0       42.51       61.42     25.76 o 
  21  11   0        1.00       23.30     24.07 o 
  23  11   0        3.86        2.34     24.35 o 
  25  11   0       17.54       31.30     28.75 o 
  27  11   0       27.70       27.55     28.59 o 
  29  11   0        9.44        0.71     30.32 o 
  31  11   0       17.48       -2.62     31.90 o 
 -14  12   0       23.27       50.04     44.26 o 
 -12  12   0      223.95      221.87     49.76 o 
 -10  12   0       80.09      101.72     39.59 o 
  -8  12   0       42.60       67.36     34.09 o 
  -6  12   0       99.85      110.50     25.95 o 
  -4  12   0        0.11       10.34     18.16 o 
  -2  12   0       10.60       17.30     17.10 o 
   0  12   0       39.54       49.95     19.61 o 
   2  12   0       10.60        2.18     19.57 o 
   4  12   0        0.11       13.88     18.85 o 
   6  12   0       99.97       98.83     23.74 o 
   8  12   0       42.53       37.13     18.89 o 
  10  12   0       80.07       74.38     23.99 o 
  12  12   0      223.81      218.14     31.86 o 
  14  12   0       23.27       16.46     23.06 o 
  16  12   0        0.04        8.45     23.97 o 
  18  12   0       21.42       26.48     25.56 o 
  20  12   0       44.12       57.33     27.96 o 
  22  12   0        3.28       14.43     26.72 o 
  24  12   0        6.56       -0.19     27.98 o 
  26  12   0        6.89       36.02     33.79 o 
  28  12   0        3.49       26.69     33.38 o 
 -13  13   0       96.37      142.69     54.16 o 
 -11  13   0       63.55      123.44     44.54 o 
  -9  13   0       13.44        4.12     33.54 o 
  -7  13   0       70.99       83.85     39.86 o 
  -5  13   0       15.10       23.92     32.72 o 
  -3  13   0       21.38       46.46     32.44 o 
  -1  13   0        5.64        7.70     25.84 o 
   1  13   0        5.61        6.41     20.54 o 
   3  13   0       21.35       14.19     18.81 o 
   5  13   0       15.08       38.44     21.45 o 
   7  13   0       70.89       70.72     23.55 o 
   9  13   0       13.40       32.31     23.04 o 
  11  13   0       63.63       81.34     27.14 o 
  13  13   0       96.44      144.03     31.43 o 
  15  13   0      133.57      186.52     35.95 o 
  17  13   0       10.79       27.33     27.21 o 
  19  13   0        8.14       24.33     28.38 o 
  21  13   0       80.75      106.57     34.56 o 
  23  13   0        1.63       51.49     32.66 o 
 -12  14   0        4.81       45.09     49.21 o 
 -10  14   0       74.57      108.32     50.04 o 
  -8  14   0        2.68       -1.92     34.64 o 
  -6  14   0        3.40       26.67     36.29 o 
  -4  14   0       14.33       43.16     38.22 o 
  -2  14   0        4.57       -1.65     31.62 o 
   0  14   0       60.01       52.51     35.19 o 
   2  14   0        4.59       26.12     31.07 o 
   4  14   0       14.32       22.82     33.54 o 
   6  14   0        3.41       24.19     34.64 o 
   8  14   0        2.68        3.46     23.87 o 
  10  14   0       74.56       93.41     30.95 o 
  12  14   0        4.82       31.08     29.18 o 
  14  14   0        3.99        7.78     29.39 o 
  16  14   0       35.43       49.44     32.27 o 
  18  14   0       89.12      136.78     36.64 o 
  -7  15   0       11.56       48.66     46.74 o 
  -5  15   0        5.85       12.37     42.34 o 
  -3  15   0       11.02       10.45     38.76 o 
  -1  15   0        0.44       69.56     44.26 o 
   1  15   0        0.44       15.95     36.84 o 
   3  15   0       11.02       63.78     36.57 o 
   5  15   0        5.86       14.30     36.57 o 
   7  15   0       11.58       42.89     40.14 o 
  -1   1   1     8357.91     9122.39    103.37 o 
   1   1   1     2523.96     2150.92    122.07 o 
   3   1   1      776.21      639.19    106.26 o 
   5   1   1    44056.34    41072.59    773.24 o 
   7   1   1     3148.39     2880.78    176.50 o 
   9   1   1     7255.72     7226.79    121.38 o 
  11   1   1     2331.20     2167.26     88.53 o 
  13   1   1      902.12      851.52     17.88 o 
  15   1   1      734.61      827.02     57.32 o 
  17   1   1    10850.69    11520.25    287.44 o 
  19   1   1       37.41       50.20     10.30 o 
  21   1   1     1226.27     1128.28     25.94 o 
  23   1   1       27.71       24.70     10.98 o 
  25   1   1      121.08      124.71     16.01 o 
  27   1   1     1244.48     1297.00     55.95 o 
  29   1   1      401.75      368.66     33.70 o 
  31   1   1      127.27      122.06     26.03 o 
  33   1   1     1411.68     1437.87     65.71 o 
  35   1   1       77.25       65.99     23.72 o 
  37   1   1        0.57        1.66     21.96 o 
  39   1   1       36.80       60.96     27.40 o 
  41   1   1        2.02        3.97     25.75 o 
  43   1   1        0.39        8.68     28.48 o 
  45   1   1        4.71       29.98     33.82 o 
  -2   2   1     6002.83     5963.07    491.02 o 
   0   2   1     5518.60     5735.67     45.09 o 
   2   2   1   107562.30   104332.51    471.50 o 
   4   2   1     3581.71     3408.44     36.80 o 
   6   2   1     4586.97     4265.40     42.77 o 
   8   2   1     8963.10     7425.12    917.99 o 
  10   2   1      409.09      352.62     24.76 o 
  12   2   1     1805.34     1660.54     32.55 o 
  14   2   1    18578.77    18713.13    122.92 o 
  16   2   1     4068.46     4254.12     92.24 o 
  18   2   1      584.42      585.07     41.93 o 
  20   2   1     2544.08     2605.66     38.83 o 
  22   2   1      189.63      182.37     15.94 o 
  24   2   1      592.87      559.70     27.09 o 
  26   2   1      785.31      779.73     32.89 o 
  28   2   1      487.41      479.50     45.78 o 
  30   2   1     1572.28     1489.13     63.21 o 
  32   2   1     1021.45     1029.27     60.76 o 
  34   2   1       27.86       35.30     22.33 o 
  36   2   1      418.39      381.36     52.10 o 
  38   2   1        2.14       21.58     23.68 o 
  40   2   1       16.05       21.90     24.70 o 
  42   2   1        1.45       18.24     29.16 o 
  44   2   1        8.44       12.20     31.69 o 
  -5   3   1     2455.77     2300.87     59.93 o 
  -3   3   1     6154.30     6144.06    236.44 o 
  -1   3   1     6209.18     6265.77    486.62 o 
   1   3   1     4008.63     3509.83    508.07 o 
   3   3   1     3061.28     2725.69    451.71 o 
   5   3   1    12745.97    12612.47     86.02 o 
   7   3   1      474.10      426.41     17.59 o 
   9   3   1     1887.25     1827.21     33.65 o 
  11   3   1     1108.07      941.18     26.14 o 
  13   3   1     2244.88     2254.74    173.62 o 
  15   3   1     2513.91     2381.95    210.73 o 
  17   3   1      321.94      313.02     50.04 o 
  19   3   1     1281.93     1106.37    111.90 o 
  21   3   1      280.72      275.78     18.42 o 
  23   3   1      914.70      942.89     34.13 o 
  25   3   1       96.43      107.73     17.43 o 
  27   3   1      339.46      369.39     26.34 o 
  29   3   1      337.73      396.56     66.26 o 
  31   3   1       91.37       94.66     24.04 o 
  33   3   1      267.33      307.54     35.85 o 
  35   3   1       68.42       95.85     26.62 o 
  37   3   1        3.23       -7.18     20.71 o 
  39   3   1       26.69       50.54     27.27 o 
  41   3   1       42.69       65.21     30.90 o 
  43   3   1       14.90       51.49     70.24 o 
  -6   4   1       89.17       82.48     21.44 o 
  -4   4   1    29309.73    31731.54    658.73 o 
  -2   4   1     4091.45     4218.23    341.74 o 
   0   4   1      125.09      115.70     15.58 o 
   2   4   1     5930.61     5474.92     70.93 o 
   4   4   1     1528.21     1592.63     71.07 o 
   6   4   1      861.43      921.66     67.22 o 
   8   4   1       95.81       64.73     17.73 o 
  10   4   1      420.30      414.19     21.44 o 
  12   4   1      206.50      203.68     17.65 o 
  14   4   1    10107.49    10816.84    299.53 o 
  16   4   1      255.18      229.36     24.61 o 
  18   4   1      204.46      180.98     18.23 o 
  20   4   1      925.73      898.99     32.58 o 
  22   4   1      974.06      901.20    109.15 o 
  24   4   1      347.60      327.69     54.16 o 
  26   4   1      366.89      368.81     27.45 o 
  28   4   1      213.80      228.58     24.50 o 
  30   4   1      131.82      122.49     26.15 o 
  32   4   1       70.23       99.11     26.23 o 
  34   4   1       25.94       32.29     24.20 o 
  36   4   1      273.85      276.01     38.03 o 
  38   4   1       24.08       23.60     24.40 o 
  40   4   1       17.49       37.68     29.02 o 
  42   4   1       12.70       13.58     33.07 o 
  44   4   1        0.59       14.64     36.47 o 
  -7   5   1    14813.23    15560.94    203.45 o 
  -5   5   1     3828.34     3614.74    146.26 o 
  -3   5   1     1145.51     1128.23     80.83 o 
  -1   5   1     2593.18     2502.26    267.51 o 
   1   5   1      503.44      310.66    174.58 o 
   3   5   1     1518.43     1553.12     61.58 o 
   5   5   1     1326.73     1399.75     33.31 o 
   7   5   1     1070.85      975.98     70.11 o 
   9   5   1      301.33      291.43     18.92 o 
  11   5   1      348.08      301.06     20.44 o 
  13   5   1      501.59      539.96     25.60 o 
  15   5   1      138.02      167.60     18.15 o 
  17   5   1      625.30      638.07     40.83 o 
  19   5   1       94.55       79.08     17.27 o 
  21   5   1      315.16      290.49     22.61 o 
  23   5   1       66.26       48.91     15.62 o 
  25   5   1       37.54       40.72     17.09 o 
  27   5   1      492.47      489.08     31.76 o 
  29   5   1       96.17       78.78     39.31 o 
  31   5   1      103.90       95.81     26.81 o 
  33   5   1      118.19       93.95     28.65 o 
  35   5   1      127.30      124.78     32.62 o 
  37   5   1        3.95       11.56     25.01 o 
  39   5   1       63.88       99.31     34.56 o 
  41   5   1       30.45       76.19     35.63 o 
  43   5   1        4.46        0.61     32.92 o 
 -10   6   1      298.96      256.51     35.19 o 
  -8   6   1      150.17      167.98     31.07 o 
  -6   6   1      226.01      214.83     23.03 o 
  -4   6   1     4248.91     4684.10     78.57 o 
  -2   6   1      431.80      383.88     86.33 o 
   0   6   1      993.17      747.86    478.38 o 
   2   6   1     2283.55     2151.72     50.74 o 
   4   6   1      404.18      410.86     21.39 o 
   6   6   1      250.41      270.30     37.94 o 
   8   6   1      247.89      264.55     23.64 o 
  10   6   1      372.56      340.64     21.25 o 
  12   6   1     1629.36     1631.83     41.34 o 
  14   6   1      170.35      185.05     19.51 o 
  16   6   1       34.46       31.91     15.99 o 
  18   6   1      180.03      163.92     20.19 o 
  20   6   1      905.31      932.46     37.86 o 
  22   6   1      105.60      114.30     19.28 o 
  24   6   1       45.19       61.52     17.65 o 
  26   6   1       60.80       68.36     19.11 o 
  28   6   1       32.34        6.77     20.07 o 
  30   6   1       31.03       34.78     19.51 o 
  32   6   1       53.23       75.68     29.43 o 
  34   6   1        7.90        3.32     24.30 o 
  36   6   1       27.32       31.44     31.54 o 
  38   6   1       21.50       85.78     38.54 o 
  40   6   1       26.50       61.42     38.24 o 
  42   6   1        6.62        2.92     39.55 o 
 -11   7   1      204.25      194.65     36.02 o 
  -9   7   1      350.04      407.17     44.54 o 
  -7   7   1     4026.96     4276.00    351.36 o 
  -5   7   1      216.19      243.19     26.47 o 
  -3   7   1       81.93       72.35     19.06 o 
  -1   7   1      254.77      169.54    104.89 o 
   1   7   1      213.14      228.96     24.10 o 
   3   7   1      409.78      435.75     38.90 o 
   5   7   1      924.66      840.34     30.38 o 
   7   7   1      159.32      171.81     18.15 o 
   9   7   1      454.93      461.70     47.43 o 
  11   7   1     3942.57     4265.56    264.48 o 
  13   7   1      295.27      310.80     23.48 o 
  15   7   1       78.00       79.61     20.62 o 
  17   7   1     1371.92     1268.28    133.07 o 
  19   7   1       19.28       23.04     14.53 o 
  21   7   1      387.28      366.00     26.35 o 
  23   7   1      305.54      344.52     29.42 o 
  25   7   1       24.36        5.27     16.04 o 
  27   7   1      554.94      567.72     35.18 o 
  29   7   1       50.47       37.14     19.25 o 
  31   7   1      163.36      275.25     53.61 o 
  33   7   1      311.80      377.71     48.32 o 
  35   7   1       35.12       28.76     33.22 o 
  37   7   1        7.17       39.09     35.88 o 
  39   7   1        2.69        7.49     38.83 o 
 -10   8   1      252.46      327.56     34.38 o 
  -8   8   1      103.12      100.75     23.22 o 
  -6   8   1      202.19      245.55     32.99 o 
  -4   8   1     2184.26     1736.08    612.81 o 
  -2   8   1       53.08       19.50     33.40 o 
   0   8   1       63.60       56.13     20.49 o 
   2   8   1     2745.88     2817.19    119.46 o 
   4   8   1      557.62      529.19     78.77 o 
   6   8   1     1103.55     1071.18     36.64 o 
   8   8   1      417.72      415.99     25.15 o 
  10   8   1      166.00      139.17     22.27 o 
  12   8   1      366.40      355.06     25.56 o 
  14   8   1      807.75      740.88     68.46 o 
  16   8   1       38.60       45.59     16.02 o 
  18   8   1      922.73      951.13     82.75 o 
  20   8   1      861.54      827.69     82.48 o 
  22   8   1      521.39      531.19     35.60 o 
  24   8   1      502.54      475.93     31.67 o 
  26   8   1       47.42       30.61     17.75 o 
  28   8   1       40.03       42.16     20.65 o 
  30   8   1      168.30      168.80     26.10 o 
  32   8   1      148.34      206.89     41.37 o 
  34   8   1       39.32       38.97     37.65 o 
  36   8   1      112.22      158.79     48.09 o 
  38   8   1        8.73      118.77     60.21 o 
 -11   9   1      438.93      454.21     57.19 o 
  -9   9   1       42.92       49.54     22.42 o 
  -7   9   1      184.59      237.40     30.23 o 
  -5   9   1       69.97       67.47     28.87 o 
  -3   9   1       42.04       23.35     19.11 o 
  -1   9   1      202.40      208.00     24.98 o 
   1   9   1      361.65      420.87     52.10 o 
   3   9   1      300.27      375.20     32.29 o 
   5   9   1       60.15       77.15     22.06 o 
   7   9   1      476.45      437.84     40.83 o 
   9   9   1      235.03      213.14     20.61 o 
  11   9   1      230.94      222.46     21.65 o 
  13   9   1       57.39       72.91     16.94 o 
  15   9   1      271.12      278.22     38.22 o 
  17   9   1       74.18       88.98     19.69 o 
  19   9   1      296.59      312.41     29.28 o 
  21   9   1      227.62      260.47     57.05 o 
  23   9   1      107.75      126.09     22.82 o 
  25   9   1        2.25       -2.90     18.69 o 
  27   9   1      169.05      116.87     23.97 o 
  29   9   1       21.25        0.56     20.79 o 
  31   9   1       27.09       37.33     24.08 o 
  33   9   1       48.07       50.59     50.31 o 
  35   9   1        4.45       12.65     51.96 o 
 -12  10   1      406.97      566.08     62.68 o 
 -10  10   1     1140.05     1266.88     59.22 o 
  -8  10   1       32.21       37.61     23.29 o 
  -6  10   1      191.25      172.38     65.71 o 
  -4  10   1      624.92      575.91    358.23 o 
  -2  10   1       61.77       68.85     22.37 o 
   0  10   1      207.79      204.78     28.34 o 
   2  10   1      308.55      302.91     30.71 o 
   4  10   1      111.59      123.49     23.23 o 
   6  10   1       88.06      100.85     22.35 o 
   8  10   1      228.39      281.04     46.33 o 
  10  10   1      168.57      154.66     25.32 o 
  12  10   1      247.98      217.44     22.84 o 
  14  10   1       16.72       17.05     15.44 o 
  16  10   1      132.43      111.81     20.19 o 
  18  10   1      173.46      205.10     24.54 o 
  20  10   1       80.46       86.54     22.82 o 
  22  10   1       26.87       29.54     20.04 o 
  24  10   1        2.52       14.81     20.34 o 
  26  10   1       35.65       28.26     22.01 o 
  28  10   1        0.18      -12.85     24.59 o 
  30  10   1        6.22       33.82     47.29 o 
  32  10   1       34.77       47.84     32.32 o 
  34  10   1        6.53      -20.34     53.34 o 
 -11  11   1      318.46      391.77     56.91 o 
  -9  11   1      137.48      235.34     44.81 o 
  -7  11   1       27.86       -1.10     28.04 o 
  -5  11   1       14.42       19.79     27.77 o 
  -3  11   1       22.62       10.77     17.03 o 
  -1  11   1        3.97      -14.43     16.08 o 
   1  11   1       45.91       44.84     17.78 o 
   3  11   1      102.75      121.87     24.02 o 
   5  11   1       11.61       20.13     18.11 o 
   7  11   1       37.43       32.59     20.41 o 
   9  11   1      189.04      191.64     32.30 o 
  11  11   1       27.71       15.05     25.84 o 
  13  11   1        2.26       12.43     20.58 o 
  15  11   1      153.36      163.06     22.84 o 
  17  11   1      131.11      148.64     23.76 o 
  19  11   1       39.20       47.47     20.63 o 
  21  11   1      106.44      115.61     24.44 o 
  23  11   1       11.27       15.91     24.33 o 
  25  11   1       10.62       26.11     29.74 o 
  27  11   1       17.91       14.00     28.64 o 
  29  11   1       20.60       28.30     31.59 o 
  31  11   1        3.85      -13.31     32.99 o 
 -12  12   1       29.80       26.94     37.39 o 
 -10  12   1       33.12       61.31     39.04 o 
  -8  12   1      132.28      146.81     40.69 o 
  -6  12   1       37.82       83.58     34.92 o 
  -4  12   1      142.38      192.72     41.24 o 
  -2  12   1       22.41       67.08     33.82 o 
   0  12   1      132.67      151.49     37.39 o 
   2  12   1       91.86      103.92     31.89 o 
   4  12   1       22.97       38.12     22.27 o 
   6  12   1        3.69       17.81     20.98 o 
   8  12   1       46.18       67.79     25.36 o 
  10  12   1       15.70       12.48     22.29 o 
  12  12   1       91.32      114.34     27.71 o 
  14  12   1      131.14      125.66     27.92 o 
  16  12   1        4.45       20.51     23.68 o 
  18  12   1       56.63       88.04     28.29 o 
  20  12   1       67.39       84.99     28.65 o 
  22  12   1       27.35       36.82     30.55 o 
  24  12   1       48.02       59.33     29.78 o 
  26  12   1        6.75       57.45     33.42 o 
 -11  13   1       68.68       94.03     46.19 o 
  -9  13   1       11.85       18.42     36.29 o 
  -7  13   1       43.32       75.06     38.22 o 
  -5  13   1       24.26        9.07     31.89 o 
  -3  13   1       16.58       34.92     33.27 o 
  -1  13   1       29.31       36.57     33.82 o 
   1  13   1       18.30       20.34     30.52 o 
   3  13   1       75.26       91.28     36.02 o 
   5  13   1      190.18      206.75     41.79 o 
   7  13   1        3.00        8.80     30.79 o 
   9  13   1      176.70      210.05     47.01 o 
  11  13   1      130.57      194.62     36.10 o 
  13  13   1        2.87       25.84     38.49 o 
  15  13   1       33.12       61.55     28.38 o 
  17  13   1      105.80      150.15     33.94 o 
  19  13   1        3.76        4.83     28.80 o 
  21  13   1       10.84       14.02     30.97 o 
  23  13   1        0.06       43.04     32.75 o 
 -10  14   1       27.33       22.82     47.56 o 
  -8  14   1       44.89       71.76     45.09 o 
  -6  14   1       19.13       22.54     37.39 o 
  -4  14   1       32.42       72.31     43.16 o 
  -2  14   1        9.06       30.24     37.94 o 
   0  14   1       13.71       11.00     37.12 o 
   2  14   1       40.62       78.35     42.61 o 
   4  14   1       12.44       15.67     33.27 o 
   6  14   1       80.75       98.15     39.59 o 
   8  14   1       50.02       80.83     39.59 o 
  10  14   1        9.89       26.67     42.61 o 
  12  14   1       71.43       95.13     45.09 o 
  14  14   1       39.51       63.78     44.54 o 
  16  14   1        3.95       36.84     44.26 o 
  -5  15   1        6.81       37.94     45.09 o 
  -3  15   1        6.39       -2.47     40.96 o 
  -1  15   1        5.16       40.96     43.99 o 
   1  15   1        1.51       18.15     40.69 o 
   3  15   1       50.85       64.61     47.01 o 
   5  15   1        2.40       15.67     42.34 o 
  -2   0   2   193444.22   207015.72   1361.99 o 
   0   0   2    10040.51        4.67      9.90 o 
   2   0   2    11027.41    10415.11    122.62 o 
   4   0   2    15360.20    15213.98    164.68 o 
   6   0   2     2971.12     2884.00     69.28 o 
   8   0   2    10197.08     9552.11    141.31 o 
  10   0   2    17653.15    18051.79    133.62 o 
  12   0   2     3592.11     3822.33     42.06 o 
  14   0   2      263.51      261.18     13.75 o 
  16   0   2     5683.37     6166.91     67.36 o 
  18   0   2     2764.98     2874.92     47.56 o 
  20   0   2     1229.09     1245.42     32.72 o 
  22   0   2      789.94      685.40     52.79 o 
  24   0   2       49.59       54.16     22.27 o 
  26   0   2      205.69      186.95     34.92 o 
  28   0   2     3184.16     2920.56    121.52 o 
  30   0   2     3042.28     3045.65    131.97 o 
  32   0   2     3576.05     3472.89    144.06 o 
  34   0   2       75.41       65.43     32.99 o 
  36   0   2       22.24       15.95     28.59 o 
  38   0   2       53.65       20.62     31.07 o 
  40   0   2       34.75       46.74     47.84 o 
  42   0   2       14.46       32.99     49.76 o 
  44   0   2       29.20      -12.37     46.74 o 
  -3   1   2    12735.82    14532.16    157.26 o 
  -1   1   2    19250.96    19918.99    917.99 o 
   1   1   2     6278.33     6777.75    142.96 o 
   3   1   2     4868.94     4925.06     91.00 o 
   5   1   2     1978.61     1682.88     77.25 o 
   7   1   2     3536.26     3896.25    125.09 o 
   9   1   2      386.26      390.18     15.31 o 
  11   1   2     1945.32     1713.84     40.00 o 
  13   1   2     2536.11     2309.03     38.08 o 
  15   1   2     2641.23     2815.55     66.95 o 
  17   1   2     5263.41     5662.02    165.37 o 
  19   1   2     1470.27     1430.81     34.44 o 
  21   1   2      906.66      874.62     29.55 o 
  23   1   2      251.12      252.50     41.93 o 
  25   1   2       32.11       32.65     16.95 o 
  27   1   2      803.46      867.39     82.48 o 
  29   1   2     7480.80     7992.60    228.47 o 
  31   1   2     1123.01     1140.20     85.37 o 
  33   1   2       78.99      105.38     26.81 o 
  35   1   2      137.27      108.76     27.68 o 
  37   1   2       32.42       36.53     24.00 o 
  39   1   2       69.60       85.67     30.02 o 
  41   1   2       51.93       55.48     31.90 o 
  43   1   2       12.30       28.05     31.79 o 
  -2   2   2    11263.23    11319.02    501.19 o 
   0   2   2      730.61      663.55     29.97 o 
   2   2   2      945.30      866.65     22.13 o 
   4   2   2     4881.81     3661.71   2353.25 o 
   6   2   2     3183.74     2666.55     49.46 o 
   8   2   2     2886.98     2658.71     38.04 o 
  10   2   2     3333.52     3288.24     43.04 o 
  12   2   2      137.96      130.63     12.73 o 
  14   2   2     4594.37     4436.19     59.93 o 
  16   2   2     3823.84     3999.28     53.30 o 
  18   2   2     1784.41     1826.27     68.18 o 
  20   2   2       45.77       55.42     14.74 o 
  22   2   2      338.52      292.93     21.02 o 
  24   2   2       89.56       90.13     19.77 o 
  26   2   2      812.43      769.59     45.67 o 
  28   2   2      990.76      921.88     56.22 o 
  30   2   2      196.62      147.31     28.27 o 
  32   2   2     1595.63     1511.46     69.29 o 
  34   2   2       86.36       83.36     26.21 o 
  36   2   2       60.67       63.44     26.36 o 
  38   2   2       19.71       15.10     24.72 o 
  40   2   2       16.58       41.72     27.98 o 
  42   2   2       10.37       29.67     32.42 o 
  44   2   2       13.80       40.04     36.90 o 
  -5   3   2    82927.65    88965.67    725.26 o 
  -3   3   2     6645.64     6516.35     73.41 o 
  -1   3   2    30436.90    29616.37    394.38 o 
   1   3   2     6911.77     7394.27     62.31 o 
   3   3   2     1200.37     1067.81     24.19 o 
   5   3   2     3851.13     3390.69     54.44 o 
   7   3   2     1701.00     1508.40     63.10 o 
   9   3   2      176.78      160.85     13.20 o 
  11   3   2      103.33       79.89     31.62 o 
  13   3   2     2348.15     2349.68     52.79 o 
  15   3   2      375.10      390.12     20.40 o 
  17   3   2     1718.23     1624.57     86.60 o 
  19   3   2     1378.63     1388.86     37.35 o 
  21   3   2      131.05      152.69     20.34 o 
  23   3   2      492.16      450.10     26.01 o 
  25   3   2      956.26      973.02     50.31 o 
  27   3   2      778.38      696.23     65.98 o 
  29   3   2      254.30      257.15     32.24 o 
  31   3   2      419.94      395.85     40.24 o 
  33   3   2      280.39      268.99     36.44 o 
  35   3   2      535.48      501.01     47.82 o 
  37   3   2        4.85       -2.78     23.41 o 
  39   3   2       23.48       10.38     27.36 o 
  41   3   2      108.46      145.90     38.51 o 
  43   3   2        7.87       20.88     35.51 o 
  -6   4   2     2067.96     2196.68     53.34 o 
  -4   4   2     1848.13     1811.63    139.94 o 
  -2   4   2     3993.50     3842.86    105.30 o 
   0   4   2     3873.78     4026.57    289.77 o 
   2   4   2     3657.68     3686.56     47.60 o 
   4   4   2     1649.25     1432.92    263.24 o 
   6   4   2      785.46      728.15     23.83 o 
   8   4   2     1078.91      951.98     27.21 o 
  10   4   2     2164.47     2078.19     39.77 o 
  12   4   2     1113.42     1056.09     43.85 o 
  14   4   2     1686.17     1730.65     39.97 o 
  16   4   2     3050.94     3189.24     76.95 o 
  18   4   2      137.92      110.57     24.33 o 
  20   4   2     1311.48     1151.83     35.97 o 
  22   4   2      364.60      348.04     30.52 o 
  24   4   2      532.68      477.20     28.06 o 
  26   4   2     1359.18     1283.22     68.46 o 
  28   4   2      492.57      531.53     42.79 o 
  30   4   2       40.32       43.64     22.81 o 
  32   4   2       45.76       83.19     27.63 o 
  34   4   2      219.39      205.28     35.57 o 
  36   4   2       45.57       53.34     28.19 o 
  38   4   2       97.82      131.25     36.01 o 
  40   4   2        0.52       -6.56     31.90 o 
  42   4   2       81.91      114.19     41.88 o 
  -7   5   2     5553.89     5751.22     94.85 o 
  -5   5   2     1646.95     1719.85     42.39 o 
  -3   5   2      413.64      405.14     24.33 o 
  -1   5   2      206.03      223.79     19.35 o 
   1   5   2     2108.52     2014.74     81.52 o 
   3   5   2      175.78      181.62     15.06 o 
   5   5   2      165.69      109.82     73.96 o 
   7   5   2      641.23      661.80     25.31 o 
   9   5   2      246.16      296.46     19.12 o 
  11   5   2     1251.76     1249.91     49.21 o 
  13   5   2     1646.79     1578.11     54.71 o 
  15   5   2       65.53       70.43     15.15 o 
  17   5   2     3583.63     3679.45     76.28 o 
  19   5   2      136.70      140.12     17.95 o 
  21   5   2       25.89       22.97     18.83 o 
  23   5   2      604.06      574.91    100.07 o 
  25   5   2      116.35      109.61     19.02 o 
  27   5   2      253.58      226.59     32.71 o 
  29   5   2      916.95     1034.17     64.61 o 
  31   5   2       77.83       99.59     29.15 o 
  33   5   2      121.87      157.24     34.21 o 
  35   5   2      106.53      132.29     32.13 o 
  37   5   2        1.90        3.00     28.87 o 
  39   5   2       16.14       11.17     33.32 o 
  41   5   2       53.91       81.91     42.51 o 
  -8   6   2    13278.82    14022.99    172.38 o 
  -6   6   2     1669.89     1816.11     82.07 o 
  -4   6   2     1762.10     1844.63     82.89 o 
  -2   6   2     5512.40     5524.07     79.12 o 
   0   6   2      540.27      574.53     61.17 o 
   2   6   2      326.72      298.55     29.14 o 
   4   6   2     1351.47     1155.42    315.34 o 
   6   6   2      158.93      150.09     16.61 o 
   8   6   2      283.86      314.98     34.23 o 
  10   6   2      576.71      594.49     73.13 o 
  12   6   2      423.57      417.91     37.53 o 
  14   6   2      716.86      694.56     43.85 o 
  16   6   2      514.43      525.64     27.77 o 
  18   6   2      119.26      109.01     19.52 o 
  20   6   2      119.25      118.81     19.55 o 
  22   6   2      351.14      376.00     26.85 o 
  24   6   2      302.92      296.61     26.53 o 
  26   6   2      198.16      189.79     22.90 o 
  28   6   2      412.08      416.30     48.94 o 
  30   6   2      369.70      408.11     42.57 o 
  32   6   2      236.27      340.87     43.22 o 
  34   6   2        1.40      -11.30     25.63 o 
  36   6   2       15.24       16.69     29.37 o 
  38   6   2       36.44       40.14     36.74 o 
  40   6   2        2.74       36.78     38.67 o 
 -11   7   2     3126.11     4079.93    115.47 o 
  -9   7   2     1202.91     1207.21     59.38 o 
  -7   7   2      174.34      184.71     24.58 o 
  -5   7   2      277.83      301.03     27.31 o 
  -3   7   2      181.23      189.33     27.22 o 
  -1   7   2       56.25       54.79     20.00 o 
   1   7   2      586.27      596.83     39.59 o 
   3   7   2      495.04      437.89     23.95 o 
   5   7   2      434.52      356.70    139.66 o 
   7   7   2     1135.43     1133.00     36.31 o 
   9   7   2      180.81      167.74     32.44 o 
  11   7   2     1370.98     1312.03     55.26 o 
  13   7   2      209.97      211.94     31.89 o 
  15   7   2      309.87      315.04     23.51 o 
  17   7   2      128.43      154.06     19.89 o 
  19   7   2      506.70      480.89     27.71 o 
  21   7   2      775.29      751.82     35.51 o 
  23   7   2       77.26       58.35     16.61 o 
  25   7   2       64.68       69.00     19.40 o 
  27   7   2       16.32       19.50     19.12 o 
  29   7   2       65.06       37.97     28.59 o 
  31   7   2       80.73      139.26     35.39 o 
  33   7   2       12.04       56.78     37.39 o 
  35   7   2       73.57      116.58     41.25 o 
  37   7   2       10.83       12.33     34.49 o 
  39   7   2       18.93       22.54     42.96 o 
 -10   8   2       82.94       92.38     37.94 o 
  -8   8   2      373.73      397.67     31.90 o 
  -6   8   2      124.09      122.50     23.09 o 
  -4   8   2       88.35      125.11     22.27 o 
  -2   8   2      354.21      406.64     30.23 o 
   0   8   2      393.83      440.70     34.50 o 
   2   8   2      263.66      258.19     25.36 o 
   4   8   2      517.26      373.15    213.34 o 
   6   8   2      204.23      215.29     21.04 o 
   8   8   2     1655.91     1585.06    154.92 o 
  10   8   2      844.63      868.86     50.04 o 
  12   8   2      442.30      465.68     42.48 o 
  14   8   2     1101.64     1153.65    138.01 o 
  16   8   2      176.64      179.22     20.15 o 
  18   8   2       38.87       39.61     26.26 o 
  20   8   2      145.69      140.41     20.60 o 
  22   8   2      226.15      224.63     24.35 o 
  24   8   2       90.39      106.67     25.84 o 
  26   8   2       13.66        6.54     19.07 o 
  28   8   2       25.34       17.56     19.94 o 
  30   8   2       10.93       11.38     31.21 o 
  32   8   2       56.25       79.71     34.76 o 
  34   8   2       10.05       23.72     36.39 o 
  36   8   2       18.83        8.66     42.61 o 
  -9   9   2      160.23      208.40     41.79 o 
  -7   9   2      184.60      120.42     33.54 o 
  -5   9   2      265.86      287.93     30.51 o 
  -3   9   2      148.71      183.05     26.60 o 
  -1   9   2      287.90      304.09     30.10 o 
   1   9   2      455.33      547.89     35.85 o 
   3   9   2      252.39      198.35     46.05 o 
   5   9   2     1404.96     1168.55    108.73 o 
   7   9   2     1575.73     1489.01    168.94 o 
   9   9   2      377.27      370.08     26.31 o 
  11   9   2      566.42      572.69     80.97 o 
  13   9   2      880.12      939.08    108.32 o 
  15   9   2      113.25      108.67     20.34 o 
  17   9   2      404.68      439.02     29.56 o 
  19   9   2      450.27      402.37     29.25 o 
  21   9   2      105.03      127.21     21.34 o 
  23   9   2      157.49      138.98     21.94 o 
  25   9   2      125.14      139.35     24.15 o 
  27   9   2       58.32       95.34     22.77 o 
  29   9   2      100.22      101.50     35.50 o 
  31   9   2       12.20       32.67     35.85 o 
  33   9   2       16.12       37.72     39.93 o 
  35   9   2       78.73      108.79     45.64 o 
 -10  10   2      267.06      331.01     50.86 o 
  -8  10   2      398.46      455.28     54.71 o 
  -6  10   2      133.31      161.38     39.31 o 
  -4  10   2      260.11      290.87     47.29 o 
  -2  10   2      130.92      138.56     35.74 o 
   0  10   2       81.28       73.87     23.98 o 
   2  10   2      129.09      156.62     27.81 o 
   4  10   2      153.80      106.77     80.28 o 
   6  10   2      152.88      181.16     27.08 o 
   8  10   2      669.15      727.79    102.41 o 
  10  10   2      344.39      388.93     35.88 o 
  12  10   2       38.11       33.63     16.32 o 
  14  10   2      206.11      203.40     24.22 o 
  16  10   2      596.93      615.38    100.90 o 
  18  10   2      272.75      286.91     27.09 o 
  20  10   2       36.16       34.39     19.60 o 
  22  10   2       28.53       30.51     19.03 o 
  24  10   2       72.57       60.48     21.46 o 
  26  10   2       16.64       17.49     21.43 o 
  28  10   2       15.82        4.13     21.23 o 
  30  10   2        2.98       20.99     36.34 o 
  32  10   2       34.30       52.33     42.87 o 
  -9  11   2      151.75      197.67     46.19 o 
  -7  11   2      174.61      203.72     43.44 o 
  -5  11   2      484.15      574.87     61.03 o 
  -3  11   2       54.07      129.22     37.39 o 
  -1  11   2       63.86       49.49     30.52 o 
   1  11   2       89.93      125.37     34.64 o 
   3  11   2      222.22      223.24     40.96 o 
   5  11   2       48.75       50.31     27.22 o 
   7  11   2      243.75      281.81     51.55 o 
   9  11   2      120.45      151.84     26.47 o 
  11  11   2      229.67      278.02     36.43 o 
  13  11   2      387.55      437.29     31.77 o 
  15  11   2       12.01       27.38     21.99 o 
  17  11   2       26.44       44.35     19.98 o 
  19  11   2      214.21      209.95     27.51 o 
  21  11   2        4.60        9.60     19.70 o 
  23  11   2      112.13      121.45     24.92 o 
  25  11   2        8.64       21.41     21.79 o 
  27  11   2        6.01       36.28     26.90 o 
  29  11   2       16.37       40.71     33.89 o 
 -10  12   2      329.55      425.86     64.61 o 
  -8  12   2      561.26      563.88     66.53 o 
  -6  12   2       87.74      109.15     40.14 o 
  -4  12   2      154.08      139.39     42.34 o 
  -2  12   2       79.76      101.72     37.94 o 
   0  12   2       11.25       29.69     30.52 o 
   2  12   2       20.51        7.42     28.87 o 
   4  12   2      117.42      124.82     39.04 o 
   6  12   2        6.00       43.16     34.92 o 
   8  12   2       28.69       36.57     30.79 o 
  10  12   2      133.80      108.32     37.67 o 
  12  12   2        9.54        0.82     30.79 o 
  14  12   2      100.71      145.54     30.53 o 
  16  12   2      155.59      184.53     32.85 o 
  18  12   2       78.41      118.74     25.69 o 
  20  12   2       50.73       57.35     25.42 o 
  22  12   2       54.11      114.00     37.12 o 
  24  12   2        5.32       33.21     30.80 o 
  26  12   2       14.38       50.30     34.47 o 
  -9  13   2        3.40       30.24     38.76 o 
  -7  13   2       15.30       18.70     35.47 o 
  -5  13   2        0.73       11.55     35.19 o 
  -3  13   2       26.57       25.57     35.47 o 
  -1  13   2       12.36       20.34     33.27 o 
   1  13   2       54.48       69.83     36.57 o 
   3  13   2       54.73       95.68     39.59 o 
   5  13   2        4.81       -8.80     35.19 o 
   7  13   2      163.25      190.53     47.01 o 
   9  13   2       87.49      130.59     43.99 o 
  11  13   2       17.44       43.44     37.39 o 
  13  13   2      256.53      378.03     56.91 o 
  15  13   2      143.79      210.60     49.49 o 
  17  13   2      130.18      130.04     45.09 o 
  19  13   2      128.06      167.16     50.31 o 
  21  13   2        5.15       52.51     43.99 o 
  -8  14   2       16.99       21.99     43.71 o 
  -6  14   2        3.11       26.94     42.34 o 
  -4  14   2       24.57       56.64     42.34 o 
  -2  14   2       77.30      109.15     47.01 o 
   0  14   2       14.60       55.54     42.34 o 
   2  14   2       11.09        8.52     39.04 o 
   4  14   2        9.80        8.52     39.59 o 
   6  14   2       21.97       35.19     45.09 o 
   8  14   2       58.04       94.85     48.66 o 
  10  14   2        7.17       35.74     43.71 o 
  12  14   2       14.01       83.30     46.19 o 
  14  14   2       32.74       95.95     47.29 o 
  -3   1   3     9126.58    10546.75    195.47 o 
  -1   1   3      774.87      847.00     27.33 o 
   1   1   3    19449.93    19724.33    141.99 o 
   3   1   3     7755.03     5166.95   3862.47 o 
   5   1   3      262.41      230.52     21.03 o 
   7   1   3     1069.73      951.64     56.77 o 
   9   1   3      360.74      384.62     25.11 o 
  11   1   3       39.00       30.02     15.02 o 
  13   1   3     2280.87     2733.94    246.89 o 
  15   1   3       30.01       36.24     11.99 o 
  17   1   3        5.88       10.95     12.10 o 
  19   1   3      948.39      868.98     67.77 o 
  21   1   3       27.84       23.84     14.86 o 
  23   1   3      428.40      406.69     33.59 o 
  25   1   3      996.96      915.17     49.13 o 
  27   1   3      433.34      386.48     36.83 o 
  29   1   3        4.15        4.55     20.86 o 
  31   1   3     1093.25     1009.98     60.06 o 
  33   1   3       31.62       46.16     25.58 o 
  35   1   3      102.35      116.95     28.27 o 
  37   1   3       26.83       15.39     24.65 o 
  39   1   3        0.24       -4.32     29.47 o 
  41   1   3        1.94        4.18     34.28 o 
  43   1   3       82.54       94.21     43.25 o 
  -4   2   3     3448.21     3846.52     94.30 o 
  -2   2   3    10598.65    12330.95    131.83 o 
   0   2   3    14631.83    15298.88    163.99 o 
   2   2   3      601.46      604.81     24.36 o 
   4   2   3     3592.50     3022.70    332.94 o 
   6   2   3      756.84      635.73     29.18 o 
   8   2   3     1586.63     1493.23     31.94 o 
  10   2   3     1792.91     1827.86     70.79 o 
  12   2   3      244.26      322.72     18.82 o 
  14   2   3      413.70      433.15     31.62 o 
  16   2   3     1043.20      951.87     28.68 o 
  18   2   3      227.25      200.76     18.04 o 
  20   2   3      190.99      199.85     24.86 o 
  22   2   3      694.45      567.41     37.57 o 
  24   2   3      491.99      464.36     36.45 o 
  26   2   3     1187.64     1090.55    105.43 o 
  28   2   3      459.99      455.05     48.39 o 
  30   2   3       97.43       84.12     26.72 o 
  32   2   3      371.34      319.08     38.54 o 
  34   2   3       28.99       41.52     25.11 o 
  36   2   3       28.93       13.89     26.74 o 
  38   2   3       47.07       88.03     35.27 o 
  40   2   3       71.92       64.66     35.56 o 
  42   2   3       14.24       15.87     32.74 o 
  -3   3   3     2539.25     2641.37     37.96 o 
  -1   3   3       88.82      100.99     12.87 o 
   1   3   3      433.03      436.94     35.47 o 
   3   3   3     1238.54     1232.89     29.00 o 
   5   3   3      565.92      511.24     24.74 o 
   7   3   3     1179.02     1009.13    134.71 o 
   9   3   3     3786.60     3336.85    132.52 o 
  11   3   3      483.70      465.38     21.41 o 
  13   3   3     6490.83     6376.03    187.50 o 
  15   3   3      171.74      175.00     17.19 o 
  17   3   3      347.07      309.68     20.76 o 
  19   3   3      986.41      944.77     39.18 o 
  21   3   3      127.47      122.28     21.90 o 
  23   3   3      123.66      121.59     22.92 o 
  25   3   3     2730.60     2716.72     86.95 o 
  27   3   3       33.51       19.60     21.01 o 
  29   3   3       16.00       17.16     22.81 o 
  31   3   3      469.92      478.60     43.92 o 
  33   3   3        9.57       -9.23     23.46 o 
  35   3   3       68.95       87.31     30.96 o 
  37   3   3        2.40      -11.33     28.46 o 
  39   3   3       23.77       75.93     36.31 o 
  41   3   3        2.34       47.05     39.65 o 
  -4   4   3      421.54      403.87     18.15 o 
  -2   4   3        3.59        8.50     11.68 o 
   0   4   3     1766.49     1654.98     36.24 o 
   2   4   3      665.37      620.36     22.51 o 
   4   4   3     7259.80     7472.93    137.05 o 
   6   4   3     1868.34     1539.86    278.36 o 
   8   4   3     1414.22     1305.08     33.48 o 
  10   4   3      868.23      835.75     27.21 o 
  12   4   3      962.62      856.42    142.00 o 
  14   4   3      154.27      147.75     16.88 o 
  16   4   3      329.16      284.16     21.15 o 
  18   4   3      468.12      433.44     30.65 o 
  20   4   3      238.12      245.07     21.05 o 
  22   4   3      128.72      136.78     23.46 o 
  24   4   3      174.67      174.05     26.72 o 
  26   4   3       64.59       71.93     22.50 o 
  28   4   3       82.93       57.13     22.49 o 
  30   4   3      182.85      140.23     28.86 o 
  32   4   3       88.00      128.38     31.14 o 
  34   4   3       63.19       56.50     28.81 o 
  36   4   3       30.72       46.77     29.85 o 
  38   4   3        2.07       23.46     31.39 o 
  40   4   3       56.17       78.35     48.39 o 
 -11   5   3    10937.70    12110.59    134.99 o 
  -9   5   3     6573.18     7475.57     93.20 o 
  -7   5   3     1732.09     1835.15     42.61 o 
  -5   5   3    10810.64    12121.58    125.09 o 
  -3   5   3    10891.56    11674.00    125.64 o 
  -1   5   3      969.14     1012.55     28.77 o 
   1   5   3     7260.57     7104.41    138.84 o 
   3   5   3     1013.04     1038.72     29.96 o 
   5   5   3      394.47      370.48     20.04 o 
   7   5   3      971.22      680.58    397.82 o 
   9   5   3      318.63      279.10     19.32 o 
  11   5   3       21.96        9.36     13.61 o 
  13   5   3       78.27       76.60     16.31 o 
  15   5   3       99.41       85.77     16.37 o 
  17   5   3       83.19       46.03     27.77 o 
  19   5   3     1069.65      895.50     67.36 o 
  21   5   3      235.42      253.19     22.60 o 
  23   5   3      942.73      908.01     52.55 o 
  25   5   3     1531.78     1481.27     68.10 o 
  27   5   3      347.50      368.33     40.04 o 
  29   5   3      143.47      122.66     34.78 o 
  31   5   3       69.47       49.54     26.03 o 
  33   5   3       18.49        1.34     25.47 o 
  35   5   3       49.50       97.09     34.59 o 
  37   5   3       44.53       52.04     35.30 o 
  39   5   3       14.91       16.72     37.18 o 
 -10   6   3     1954.46     1978.11     59.11 o 
  -8   6   3     4310.63     4623.19     82.48 o 
  -6   6   3      223.98      203.17     26.39 o 
  -4   6   3      267.78      268.88     27.22 o 
  -2   6   3     1523.14     1732.79     44.54 o 
   0   6   3     1562.26     1462.86     36.51 o 
   2   6   3       96.53       92.09     15.20 o 
   4   6   3       62.54       58.97     14.03 o 
   6   6   3      427.00      381.02     22.97 o 
   8   6   3      305.72      231.54    129.49 o 
  10   6   3      599.53      592.74     27.14 o 
  12   6   3       91.98       83.85     15.23 o 
  14   6   3      398.48      400.23     30.93 o 
  16   6   3      221.34      216.96     21.27 o 
  18   6   3       88.13       89.24     17.59 o 
  20   6   3      223.00      239.59     22.39 o 
  22   6   3     1432.85     1288.09    143.92 o 
  24   6   3       19.77        1.96     20.90 o 
  26   6   3      103.71       98.55     30.25 o 
  28   6   3       48.37       51.68     25.06 o 
  30   6   3       71.45       42.26     27.08 o 
  32   6   3       55.03       65.64     28.58 o 
  34   6   3      168.18      214.66     41.21 o 
  36   6   3        0.70        5.87     30.62 o 
  38   6   3        8.16       -1.44     36.69 o 
  -5   7   3       48.83       70.11     28.04 o 
  -3   7   3      804.04      860.25     40.96 o 
  -1   7   3      169.04      230.59     40.55 o 
   1   7   3     2012.33     2181.41     56.73 o 
   3   7   3       58.84       60.90     19.38 o 
   5   7   3      266.91      270.73     32.03 o 
   7   7   3     1417.62     1212.25     60.21 o 
   9   7   3      771.94      729.47     31.02 o 
  11   7   3      181.46      188.55     19.42 o 
  13   7   3       81.54       76.54     16.63 o 
  15   7   3      126.53      119.30     17.60 o 
  17   7   3      128.60      127.16     18.15 o 
  19   7   3      570.80      568.79     31.43 o 
  21   7   3       23.65       25.28     15.24 o 
  23   7   3       81.99       78.00     18.51 o 
  25   7   3      609.20      631.18     48.34 o 
  27   7   3       18.73        4.43     23.05 o 
  29   7   3      107.49      121.84     32.36 o 
  31   7   3       35.84       31.95     30.91 o 
  33   7   3        7.56      -10.71     31.12 o 
  35   7   3       24.80        5.25     35.33 o 
  37   7   3       11.28       11.15     37.78 o 
  -4   8   3      109.72      108.87     31.07 o 
  -2   8   3       65.21       51.69     29.42 o 
   0   8   3      548.50      679.41     46.46 o 
   2   8   3      300.88      306.95     51.27 o 
   4   8   3      909.49      981.98     73.54 o 
   6   8   3       75.30       87.27     16.97 o 
   8   8   3       66.57       32.66     21.58 o 
  10   8   3      184.47      190.54     20.55 o 
  12   8   3      703.77      700.55     41.24 o 
  14   8   3      707.13      739.93     40.14 o 
  16   8   3      173.49      196.28     22.05 o 
  18   8   3      514.45      550.70     31.71 o 
  20   8   3      359.32      360.52     28.48 o 
  22   8   3      296.95      331.56     28.56 o 
  24   8   3       43.96       49.73     19.22 o 
  26   8   3      256.57      297.54     39.66 o 
  28   8   3       70.32      110.12     32.26 o 
  30   8   3       66.89       93.07     33.61 o 
  32   8   3       29.39       33.28     33.53 o 
  34   8   3      123.39      171.30     47.67 o 
  -5   9   3      118.13      141.86     38.22 o 
  -3   9   3        0.09       -1.65     26.12 o 
  -1   9   3      261.24      232.59     39.59 o 
   1   9   3      123.69      153.96     36.57 o 
   3   9   3      166.10      148.19     36.02 o 
   5   9   3      574.85      596.75     31.53 o 
   7   9   3     1823.35     1909.46    128.94 o 
   9   9   3      513.62      420.96     72.58 o 
  11   9   3       36.01       29.13     15.19 o 
  13   9   3      396.37      422.66     52.10 o 
  15   9   3      138.43      132.46     24.06 o 
  17   9   3      271.31      331.00     27.39 o 
  19   9   3       73.74       80.16     18.92 o 
  21   9   3       57.69       81.64     20.29 o 
  23   9   3       86.60       90.61     21.79 o 
  25   9   3      123.13      138.13     25.32 o 
  27   9   3        0.04       19.78     27.36 o 
  29   9   3        9.36       18.87     36.43 o 
  31   9   3       11.07       -1.65     35.52 o 
  33   9   3        1.68       40.27     41.60 o 
  -6  10   3      329.67      436.59     55.81 o 
  -4  10   3      154.33      152.31     38.22 o 
  -2  10   3      118.98      143.51     37.94 o 
   0  10   3      332.53      394.52     52.24 o 
   2  10   3       68.00       63.23     32.99 o 
   4  10   3       11.81       -2.47     28.59 o 
   6  10   3      236.23      250.18     44.81 o 
   8  10   3      202.26      200.15     28.87 o 
  10  10   3      839.58      878.11    149.42 o 
  12  10   3      111.60      134.56     20.29 o 
  14  10   3       78.82       99.55     25.24 o 
  16  10   3      104.29      125.84     21.77 o 
  18  10   3      221.21      219.08     25.35 o 
  20  10   3       98.98      113.42     23.10 o 
  22  10   3       46.66       60.33     21.44 o 
  24  10   3        6.52       14.27     21.71 o 
  26  10   3       33.73       56.06     34.12 o 
  28  10   3        2.84      -14.23     33.16 o 
  30  10   3       18.58       39.00     36.34 o 
  -7  11   3       46.30      112.45     37.39 o 
  -5  11   3       16.39        3.57     30.52 o 
  -3  11   3        5.31       28.32     28.59 o 
  -1  11   3       30.80       42.89     31.07 o 
   1  11   3      139.06      120.97     38.49 o 
   3  11   3        2.62       10.17     27.49 o 
   5  11   3       30.28       11.27     31.07 o 
   7  11   3      160.74      170.73     41.51 o 
   9  11   3       14.88       12.37     31.07 o 
  11  11   3       21.44       16.22     20.34 o 
  13  11   3      317.43      356.86     35.19 o 
  15  11   3       51.69       65.71     24.19 o 
  17  11   3       88.62      108.51     22.98 o 
  19  11   3      132.12      200.88     27.77 o 
  21  11   3       24.96       23.11     20.60 o 
  23  11   3       10.43      185.74    304.76 o 
  25  11   3        5.35       42.35     26.77 o 
  27  11   3       19.40       -0.71     37.50 o 
  -6  12   3      161.10      245.24     50.86 o 
  -4  12   3        8.89       23.64     32.99 o 
  -2  12   3      146.00      130.04     41.79 o 
   0  12   3       72.34       63.78     36.29 o 
   2  12   3       11.60       25.57     36.29 o 
   4  12   3       66.89       29.97     34.64 o 
   6  12   3       38.51       71.48     38.22 o 
   8  12   3       28.45       32.17     37.39 o 
  10  12   3       38.22       43.99     37.94 o 
  12  12   3       14.23       34.37     33.27 o 
  14  12   3       48.72      129.22     28.32 o 
  16  12   3       42.24       74.51     26.67 o 
  18  12   3        5.84       46.19     35.47 o 
  20  12   3       15.94       12.92     26.39 o 
  22  12   3        3.80       26.67     28.59 o 
  24  12   3        2.53       64.06     36.29 o 
  -5  13   3       23.17       56.36     44.54 o 
  -3  13   3        8.43       13.75     34.09 o 
  -1  13   3       30.69       97.87     45.64 o 
   1  13   3       19.05       29.14     41.24 o 
   3  13   3      178.54      227.92     53.34 o 
   5  13   3       48.30       29.69     42.34 o 
   7  13   3       88.97      101.72     45.91 o 
   9  13   3      209.55      223.52     54.99 o 
  11  13   3       27.82       64.61     44.54 o 
  13  13   3       50.26       42.34     43.71 o 
  15  13   3      100.86      116.02     45.36 o 
  17  13   3       26.65       37.67     29.14 o 
  19  13   3       14.35       26.39     29.42 o 
  -4  14   3       11.81       37.39     48.94 o 
  -2  14   3       13.58       23.37     45.91 o 
   0  14   3       22.80       -5.50     43.71 o 
   2  14   3       12.88       37.67     52.51 o 
   4  14   3       43.90       64.61     51.96 o 
   6  14   3       35.99       47.29     48.94 o 
   8  14   3       15.10       29.42     45.91 o 
  10  14   3       81.40      127.57     51.96 o 
  -4   0   4     2805.06     3323.06     80.28 o 
  -2   0   4     1514.54     1488.46     56.64 o 
   0   0   4    12448.25        7.15     15.95 o 
   2   0   4     5000.31     4980.87    107.22 o 
   4   0   4      628.44      605.39     42.34 o 
   6   0   4      237.93      203.17     29.14 o 
   8   0   4     4336.46     4555.29    115.47 o 
  10   0   4     2014.71     1983.88     78.90 o 
  12   0   4      567.24      676.05     51.96 o 
  14   0   4      807.59      742.31     56.09 o 
  16   0   4       68.81       65.43     28.87 o 
  18   0   4     3092.39     2461.16    104.20 o 
  20   0   4      554.67      591.65     56.64 o 
  22   0   4      771.42      776.95     64.61 o 
  24   0   4     2104.83     1925.87    103.92 o 
  26   0   4      132.87      155.88     42.61 o 
  28   0   4     2173.68     2027.32    114.92 o 
  30   0   4      159.69      110.25     39.86 o 
  32   0   4       19.64       13.75     37.67 o 
  34   0   4      171.59      123.17     47.29 o 
  36   0   4      182.92      218.57     60.76 o 
  38   0   4        3.82       19.79     48.66 o 
  40   0   4      293.02      339.26     72.58 o 
  -5   1   4       22.28       26.70     23.23 o 
  -3   1   4    16515.02    19641.28    192.17 o 
  -1   1   4     7866.16     8902.21     96.86 o 
   1   1   4     5344.87     5520.01     78.17 o 
   3   1   4     5873.43     3392.60   2962.63 o 
   5   1   4      979.31     1042.57     38.09 o 
   7   1   4     2541.10     2546.28     59.88 o 
   9   1   4    16774.67    16944.59    432.05 o 
  11   1   4     2611.88     2743.60     89.63 o 
  13   1   4     1359.27     1409.37     61.03 o 
  15   1   4     2214.95     2267.55     67.94 o 
  17   1   4       37.27       54.06     22.96 o 
  19   1   4      165.72      177.84     24.29 o 
  21   1   4     1759.14     1686.96     67.16 o 
  23   1   4       82.13       73.35     23.12 o 
  25   1   4     1039.19     1073.07     59.18 o 
  27   1   4     2673.89     2524.10     90.57 o 
  29   1   4       20.32       16.12     24.20 o 
  31   1   4      164.88      153.55     33.69 o 
  33   1   4       87.81       61.54     28.01 o 
  35   1   4        1.63        3.57     28.14 o 
  37   1   4       12.73       23.94     33.11 o 
  39   1   4      167.62      195.50     45.96 o 
  41   1   4        2.81       14.88     37.69 o 
  -4   2   4      991.99     1011.67     70.79 o 
  -2   2   4     1628.99     1820.40     61.72 o 
   0   2   4     1927.67     2078.46     46.65 o 
   2   2   4       11.59       13.76     15.41 o 
   4   2   4      787.39      842.20     50.72 o 
   6   2   4     7856.93     5508.85   2644.67 o 
   8   2   4     1595.30     1498.79     65.71 o 
  10   2   4     1406.03     1249.79     45.45 o 
  12   2   4      603.34      569.02     34.36 o 
  14   2   4      962.39      920.04     43.11 o 
  16   2   4      596.91      526.87     36.04 o 
  18   2   4      415.32      362.19     30.99 o 
  20   2   4      165.96      148.87     23.46 o 
  22   2   4       61.02       49.19     20.06 o 
  24   2   4     1732.83     1585.92     66.56 o 
  26   2   4      356.75      300.63     35.48 o 
  28   2   4      478.56      445.42     42.93 o 
  30   2   4       96.76       84.45     27.25 o 
  32   2   4       26.71       29.53     23.49 o 
  34   2   4       20.27       38.34     26.72 o 
  36   2   4       29.41       46.45     32.85 o 
  38   2   4        0.05      -19.12     32.84 o 
  40   2   4       82.14       79.21     47.43 o 
  -3   3   4    17416.50    18905.83    758.39 o 
  -1   3   4     1544.45     1426.79     49.35 o 
   1   3   4      838.27      786.75     30.56 o 
   3   3   4    14466.03    14578.43    340.22 o 
   5   3   4     4766.51     4485.71    153.96 o 
   7   3   4     1164.89      751.79    602.92 o 
   9   3   4     1373.47     1331.91     46.64 o 
  11   3   4      537.03      535.19     47.15 o 
  13   3   4     1529.89     1525.00     79.87 o 
  15   3   4     1499.00     1531.25     84.82 o 
  17   3   4      228.89      219.50     27.18 o 
  19   3   4      870.22      920.65     62.55 o 
  21   3   4     1383.43     1289.04     57.63 o 
  23   3   4      677.87      627.93     79.04 o 
  25   3   4     3221.17     3106.27    152.59 o 
  27   3   4     1156.12     1119.76     63.28 o 
  29   3   4       72.08       38.79     22.84 o 
  31   3   4       86.21       65.91     26.66 o 
  33   3   4       91.58       98.73     31.54 o 
  35   3   4        0.29      -16.56     29.98 o 
  37   3   4        9.78       35.61     34.76 o 
  39   3   4       43.19       72.14     38.66 o 
  -4   4   4      895.57      942.73     27.77 o 
  -2   4   4     2031.81     1811.22     71.34 o 
   0   4   4     1462.68     1400.88     37.42 o 
   2   4   4      219.57      233.50     20.58 o 
   4   4   4     1262.85     1268.95     41.57 o 
   6   4   4     1852.98     1836.14     70.66 o 
   8   4   4      388.57      296.83    206.33 o 
  10   4   4      846.84      797.64    145.16 o 
  12   4   4     2494.17     2299.37     72.31 o 
  14   4   4      775.99      761.96     31.43 o 
  16   4   4     1165.32     1120.11     38.16 o 
  18   4   4     1063.88     1041.47     37.93 o 
  20   4   4      449.43      466.47     37.69 o 
  22   4   4      945.37      879.11     51.44 o 
  24   4   4     2281.50     2124.80    191.21 o 
  26   4   4       74.94       81.31     25.55 o 
  28   4   4      178.40      184.79     33.46 o 
  30   4   4      145.23      144.42     33.77 o 
  32   4   4       18.46      -11.41     24.97 o 
  34   4   4       11.62       -0.08     28.34 o 
  36   4   4        8.92        7.16     30.84 o 
  38   4   4        0.56        6.43     34.83 o 
  -5   5   4      238.00      223.52     16.22 o 
  -3   5   4     4350.60     4121.72     65.43 o 
  -1   5   4      684.26      673.99     34.37 o 
   1   5   4      390.44      379.36     24.69 o 
   3   5   4     1091.89     1087.15     40.41 o 
   5   5   4      459.56      431.87     23.91 o 
   7   5   4      841.46      824.62     30.98 o 
   9   5   4      712.24      541.69    366.07 o 
  11   5   4      658.00      714.28     30.33 o 
  13   5   4      439.77      445.95     25.27 o 
  15   5   4       51.71       41.83     15.86 o 
  17   5   4      180.29      184.32     20.41 o 
  19   5   4       44.87       36.65     18.83 o 
  21   5   4     4012.43     3852.62    227.78 o 
  23   5   4       79.00       95.19     25.54 o 
  25   5   4      293.49      298.46     37.01 o 
  27   5   4       27.24       47.20     25.78 o 
  29   5   4        6.41       27.51     25.08 o 
  31   5   4        6.43       -1.96     25.15 o 
  33   5   4       25.60       50.78     30.69 o 
  35   5   4        8.12        0.38     32.66 o 
  37   5   4        6.61        4.52     39.63 o 
   0   6   4      198.17      198.62     21.58 o 
   2   6   4      254.62      284.65     20.62 o 
   4   6   4      200.16      183.26     18.88 o 
   6   6   4     2004.07     2064.09     48.41 o 
   8   6   4      311.87      286.45     21.80 o 
  10   6   4      326.54      231.02    158.50 o 
  12   6   4      665.80      603.76     39.04 o 
  14   6   4      130.81      138.56     19.99 o 
  16   6   4       56.40       67.34     16.36 o 
  18   6   4     1058.42      947.62     85.37 o 
  20   6   4       85.38       84.91     24.07 o 
  22   6   4      329.25      352.84     37.22 o 
  24   6   4       74.68       67.08     23.91 o 
  26   6   4      101.50      119.41     33.13 o 
  28   6   4      182.70      180.77     35.22 o 
  30   6   4      242.42      283.18     42.77 o 
  32   6   4        1.11       13.63     28.40 o 
  34   6   4       32.85       33.52     34.56 o 
  36   6   4       69.42       69.73     39.38 o 
   1   7   4      273.10      269.98     26.94 o 
   3   7   4      271.20      256.37     21.14 o 
   5   7   4       97.93       76.62     14.70 o 
   7   7   4      123.50      107.91     16.63 o 
   9   7   4      254.77      263.09     23.09 o 
  11   7   4      577.08      474.07    167.84 o 
  13   7   4      434.00      428.41     27.81 o 
  15   7   4      130.34      120.40     18.59 o 
  17   7   4       82.68       86.27     17.18 o 
  19   7   4      655.46      640.15     33.47 o 
  21   7   4      755.93      772.10     50.41 o 
  23   7   4      148.02      155.01     31.30 o 
  25   7   4       88.36       94.41     28.76 o 
  27   7   4       53.35       60.30     28.17 o 
  29   7   4       74.81       68.61     30.06 o 
  31   7   4      156.00      169.02     38.67 o 
  33   7   4       19.36       28.27     36.14 o 
  35   7   4        3.56       32.66     40.43 o 
   0   8   4       55.07       49.49     31.07 o 
   2   8   4      118.85      123.17     20.62 o 
   4   8   4       98.56       92.10     20.07 o 
   6   8   4      929.96      837.43     44.54 o 
   8   8   4      212.28      199.47     21.46 o 
  10   8   4      528.14      477.92     29.04 o 
  12   8   4     1209.14     1066.42     80.69 o 
  14   8   4      363.75      386.31     28.42 o 
  16   8   4       85.47      106.95     18.72 o 
  18   8   4      283.69      289.62     26.12 o 
  20   8   4       18.88       24.59     15.82 o 
  22   8   4       20.60       31.87     24.49 o 
  24   8   4       97.09       80.36     28.63 o 
  26   8   4       18.02       28.32     27.50 o 
  28   8   4       29.86       22.23     29.96 o 
  30   8   4       44.36       27.46     31.69 o 
  32   8   4        2.23        9.53     35.56 o 
  -1   9   4       84.94       92.38     34.92 o 
   1   9   4       52.59       31.34     29.69 o 
   3   9   4      991.57      926.23     70.38 o 
   5   9   4      202.54      182.00     26.39 o 
   7   9   4       32.81       16.22     17.32 o 
   9   9   4      386.77      334.86     32.72 o 
  11   9   4      174.04      152.04     25.84 o 
  13   9   4      470.23      511.37     39.59 o 
  15   9   4      500.82      525.66     33.00 o 
  17   9   4       14.45       15.53     16.77 o 
  19   9   4       34.47       61.24     20.27 o 
  21   9   4        2.79        8.18     18.71 o 
  23   9   4       76.47       67.91     27.99 o 
  25   9   4       22.97       27.73     29.91 o 
  27   9   4        8.93      -13.69     29.98 o 
  29   9   4        2.07       35.97     36.55 o 
  31   9   4        7.57        8.99     37.01 o 
  -2  10   4      135.52      161.66     39.86 o 
   0  10   4      245.20      303.80     48.39 o 
   2  10   4       13.29       17.32     30.24 o 
   4  10   4      118.53      110.25     36.57 o 
   6  10   4      315.88      294.17     33.27 o 
   8  10   4       36.12       41.24     21.17 o 
  10  10   4      222.43      224.62     29.42 o 
  12  10   4      380.34      393.42     37.12 o 
  14  10   4      110.26       93.75     25.57 o 
  16  10   4      104.36       96.50     26.94 o 
  18  10   4      158.54      163.86     30.52 o 
  20  10   4        1.02       17.32     26.12 o 
  22  10   4       67.37       74.82     24.29 o 
  24  10   4       58.31       66.65     34.40 o 
  26  10   4        3.00       13.22     32.84 o 
  28  10   4        1.47      -11.57     37.59 o 
  -1  11   4      119.78      140.49     47.01 o 
   3  11   4      133.35      174.58     45.64 o 
   5  11   4      129.23      159.18     43.16 o 
   7  11   4      206.06      216.37     48.66 o 
   9  11   4       53.93       62.96     23.37 o 
  11  11   4      270.18      245.51     32.72 o 
  13  11   4       33.61       56.91     23.92 o 
  15  11   4       63.79       83.03     25.84 o 
  17  11   4       35.92       52.51     27.49 o 
  19  11   4       46.15       81.93     31.07 o 
  21  11   4      104.56       57.73     45.91 o 
  23  11   4        7.14       22.54     50.59 o 
  25  11   4        0.43       -7.42     48.11 o 
  -2  12   4       11.14       23.64     39.86 o 
   0  12   4      115.84      182.55     53.06 o 
   2  12   4       31.82       59.11     38.76 o 
   4  12   4       52.31       54.44     41.24 o 
   6  12   4       36.93       41.51     40.69 o 
   8  12   4       62.45       92.10     44.54 o 
  10  12   4       59.11      114.10     44.54 o 
  12  12   4        4.07       11.82     23.37 o 
  14  12   4       95.63       97.87     30.24 o 
  16  12   4       89.89      120.97     33.82 o 
  18  12   4       92.41      159.18     36.84 o 
  20  12   4       39.92      115.47     35.74 o 
  -1  13   4       16.57      -15.40     42.06 o 
   1  13   4       37.97       52.24     51.69 o 
   3  13   4      145.76      306.54     61.31 o 
   5  13   4        7.07       -2.47     46.74 o 
   7  13   4       37.27       55.54     50.04 o 
   9  13   4      127.11      173.20     53.06 o 
  11  13   4        4.21       -8.80     43.16 o 
  13  13   4       90.56      172.65     54.99 o 
  15  13   4       22.33       44.26     45.64 o 
   0  14   4       53.89      120.97     55.81 o 
   2  14   4       12.48       18.15     57.46 o 
   4  14   4        0.67       33.82     51.14 o 
   6  14   4       16.87       39.04     53.89 o 
  -5   1   5      979.47      831.93    568.28 o 
  -3   1   5     1314.12     1569.01     68.18 o 
  -1   1   5     6105.30     7105.69    181.59 o 
   1   1   5        8.14       25.98     20.02 o 
   3   1   5      392.68      257.34     65.71 o 
   5   1   5     2555.93     2446.29     60.86 o 
   7   1   5      473.19      410.15     29.87 o 
   9   1   5      191.09      140.02     22.35 o 
  11   1   5     1033.16     1026.37     46.36 o 
  13   1   5      168.13      163.99     24.69 o 
  15   1   5       19.54        8.83     15.71 o 
  17   1   5       17.92       10.98     16.36 o 
  19   1   5      277.42      253.55     29.45 o 
  21   1   5       28.15       18.12     20.02 o 
  23   1   5      289.49      267.66     33.57 o 
  25   1   5      126.44      108.26     28.38 o 
  27   1   5       11.36       -4.15     22.35 o 
  29   1   5       16.70        4.24     24.38 o 
  31   1   5        5.40       14.96     25.69 o 
  33   1   5       53.94       49.90     32.72 o 
  35   1   5       70.57      150.13     45.23 o 
  37   1   5        1.86       38.90     38.98 o 
  -6   2   5      724.33      820.66     37.67 o 
  -4   2   5      671.84     1117.52    121.93 o 
  -2   2   5     1737.18     1842.22     58.28 o 
   0   2   5       40.02       27.51     17.65 o 
   2   2   5       56.02       61.96     18.86 o 
   4   2   5       31.42       48.00     18.07 o 
   6   2   5      594.85      328.41    283.18 o 
   8   2   5     1881.60     1777.76     56.01 o 
  10   2   5       13.18       31.89     19.93 o 
  12   2   5      767.17      754.43     50.72 o 
  14   2   5      925.88      873.34     44.64 o 
  16   2   5      503.00      400.26     39.86 o 
  18   2   5      802.62      675.12     57.60 o 
  20   2   5      382.59      351.57     34.91 o 
  22   2   5      191.66      222.52     32.02 o 
  24   2   5      136.31      129.76     30.15 o 
  26   2   5       21.72       15.92     24.41 o 
  28   2   5       15.13       17.26     26.89 o 
  30   2   5      128.13      127.08     33.04 o 
  32   2   5        5.29        1.86     26.92 o 
  34   2   5        4.30       -8.34     31.54 o 
  36   2   5      125.79      112.98     41.90 o 
  38   2   5       29.76       63.69     39.83 o 
  -5   3   5     1685.41     2085.12    134.99 o 
  -3   3   5      998.72     1234.85     74.23 o 
  -1   3   5      964.12     1123.53     38.79 o 
   1   3   5      454.12      427.75     28.34 o 
   3   3   5     1719.46     1722.56     50.67 o 
   5   3   5     2175.13     2290.92     81.10 o 
   7   3   5       68.57       69.04     19.99 o 
   9   3   5      311.11      321.81     29.32 o 
  11   3   5     1479.80     1327.73     60.21 o 
  13   3   5      210.08      158.17     24.22 o 
  15   3   5      403.18      358.30     35.05 o 
  17   3   5      745.20      632.88     40.87 o 
  19   3   5        7.35       28.98     19.31 o 
  21   3   5      675.87      637.39     44.98 o 
  23   3   5      873.65      789.56     85.09 o 
  25   3   5        2.00        6.31     23.21 o 
  27   3   5      102.59      108.04     29.62 o 
  29   3   5       20.86       30.14     25.64 o 
  31   3   5       20.52       41.65     27.47 o 
  33   3   5       79.14      118.83     37.97 o 
  35   3   5      129.30      127.77     41.54 o 
  37   3   5        3.15      -15.57     35.16 o 
  -4   4   5     1660.58     1826.90     86.05 o 
  -2   4   5      284.50      314.46     25.03 o 
   0   4   5      969.02      962.95     36.77 o 
   2   4   5     6791.24     7318.33    219.53 o 
   4   4   5     1006.69      897.92     38.60 o 
   6   4   5      139.85      132.63     22.71 o 
   8   4   5     1613.11     1533.01     60.90 o 
  10   4   5       10.84       19.42     16.30 o 
  12   4   5      121.64      122.93     22.31 o 
  14   4   5      588.25      579.25     46.19 o 
  16   4   5      101.47      108.22     23.11 o 
  18   4   5      140.99      123.81     24.29 o 
  20   4   5      894.40      748.10     47.56 o 
  22   4   5      407.17      350.84     36.12 o 
  24   4   5      616.02      549.45     44.82 o 
  26   4   5      499.26      482.72     81.79 o 
  28   4   5       36.71       57.60     27.22 o 
  30   4   5      193.86      189.83     37.31 o 
  32   4   5      108.49      123.62     38.01 o 
  34   4   5       24.76       42.41     34.47 o 
  36   4   5      160.32      193.44     46.16 o 
  -3   5   5      144.73      103.65     32.72 o 
  -1   5   5     1585.35     1596.78     81.65 o 
   1   5   5      467.42      418.34     30.38 o 
   3   5   5      645.34      642.25     35.40 o 
   5   5   5      474.44      476.91     39.73 o 
   7   5   5       53.89       88.11     20.60 o 
   9   5   5      524.52      497.76     34.52 o 
  11   5   5      879.00      553.07    368.82 o 
  13   5   5      268.84      275.62     24.33 o 
  15   5   5      186.43      192.36     22.37 o 
  17   5   5      490.48      401.49     43.16 o 
  19   5   5       22.16       16.06     20.70 o 
  21   5   5     2663.11     2496.77     84.38 o 
  23   5   5      181.92      186.77     32.36 o 
  25   5   5      121.45      191.47     34.17 o 
  27   5   5      830.01      878.16     61.79 o 
  29   5   5       53.02       46.98     38.76 o 
  31   5   5        2.37       12.06     29.35 o 
  33   5   5      116.65      198.88     41.86 o 
  35   5   5       95.09       95.82     43.53 o 
  -2   6   5      195.96      188.33     34.09 o 
   0   6   5      207.49      176.50     32.99 o 
   2   6   5     2010.23     1870.06     89.63 o 
   4   6   5      336.68      265.03     40.41 o 
   6   6   5      159.82      135.97     22.84 o 
   8   6   5     1645.29     1607.35     56.22 o 
  10   6   5       41.98       34.75     16.15 o 
  12   6   5      206.18      132.97     90.59 o 
  14   6   5        4.85       -8.94     15.40 o 
  16   6   5      107.10      102.14     20.39 o 
  18   6   5      416.85      424.64     38.29 o 
  20   6   5      692.89      687.46     47.99 o 
  22   6   5       67.38       44.77     24.09 o 
  24   6   5      460.44      469.82     45.48 o 
  26   6   5      104.06       81.61     29.50 o 
  28   6   5        1.39       19.29     27.70 o 
  30   6   5       63.29       67.54     34.72 o 
  32   6   5       79.38      107.44     43.75 o 
  34   6   5        3.90        4.26     37.70 o 
   1   7   5       27.19       42.06     24.47 o 
   3   7   5      212.54      193.00     34.37 o 
   5   7   5      206.92      128.39     31.62 o 
   7   7   5      237.12      217.19     26.94 o 
   9   7   5      694.46      659.28     43.16 o 
  11   7   5      552.98      532.64     31.28 o 
  13   7   5      208.90      137.06     76.57 o 
  15   7   5      631.01      631.75     34.07 o 
  17   7   5      573.32      587.59     33.59 o 
  19   7   5      133.45      153.87     27.60 o 
  21   7   5      414.24      428.59     41.26 o 
  23   7   5       43.02       75.31     27.20 o 
  25   7   5        3.00       19.02     25.60 o 
  27   7   5       15.57       21.16     28.90 o 
  29   7   5       58.96       93.01     36.81 o 
  31   7   5       21.42       63.52     37.30 o 
  33   7   5       10.54       13.85     40.72 o 
   2   8   5      210.40      213.34     36.84 o 
   4   8   5      284.07      211.14     35.74 o 
   6   8   5       31.50       19.52     16.77 o 
   8   8   5      660.43      677.15     43.99 o 
  10   8   5      171.98      158.08     27.22 o 
  12   8   5      144.95      148.46     26.67 o 
  14   8   5       46.07       31.89     20.34 o 
  16   8   5      148.07      162.48     28.32 o 
  18   8   5      187.52      178.99     23.79 o 
  20   8   5        3.34       17.74     22.96 o 
  22   8   5        5.05        2.05     24.07 o 
  24   8   5       16.89       17.00     27.08 o 
  26   8   5       27.70       38.46     34.46 o 
  28   8   5        3.42       12.37     31.88 o 
  30   8   5       30.48       38.93     39.52 o 
   3   9   5       24.59       47.01     28.04 o 
   5   9   5       47.85       43.44     18.97 o 
   7   9   5      119.64       97.05     24.19 o 
   9   9   5      283.64      284.55     31.89 o 
  11   9   5      112.01       95.95     24.47 o 
  13   9   5       98.23       88.53     25.02 o 
  15   9   5       23.39       24.74     22.27 o 
  17   9   5      116.81      128.94     29.14 o 
  19   9   5        6.21       43.99     36.57 o 
  21   9   5       67.45       52.24     37.67 o 
  23   9   5        0.02       -1.10     37.39 o 
  25   9   5        8.74        3.02     40.14 o 
  27   9   5       34.36       34.44     35.46 o 
   4  10   5       10.04       -7.70     29.97 o 
   6  10   5      172.68      190.80     31.07 o 
   8  10   5      471.46      450.33     40.14 o 
  10  10   5       48.11       45.09     23.37 o 
  12  10   5       26.14       16.50     21.44 o 
  14  10   5      127.76      161.93     31.07 o 
  16  10   5       78.06      106.95     28.04 o 
  18  10   5       30.71       38.49     26.12 o 
  20  10   5       13.06       51.69     42.89 o 
  22  10   5        0.66       21.99     41.51 o 
  24  10   5       21.50       26.67     50.31 o 
   5  11   5       32.51       36.57     37.67 o 
   7  11   5       60.66       70.38     40.69 o 
   9  11   5      109.60       98.97     27.49 o 
  11  11   5       41.62       49.49     25.84 o 
  13  11   5        9.19       16.50     23.64 o 
  15  11   5        5.77       27.77     25.29 o 
  17  11   5        6.30      189.70     54.16 o 
  19  11   5       55.03       76.43     32.44 o 
  21  11   5       32.78       48.39     49.76 o 
   4  12   5        8.24        3.02     41.24 o 
   6  12   5       27.52       54.99     47.84 o 
   8  12   5       13.29       25.29     41.24 o 
  10  12   5       13.79       30.52     42.34 o 
  12  12   5       83.20       90.18     32.72 o 
  14  12   5       37.66       43.71     30.79 o 
  16  12   5       45.01       53.89     43.44 o 
   5  13   5       17.28       42.34     51.96 o 
   7  13   5       66.88       76.70     55.26 o 
   9  13   5       52.76       85.50     57.73 o 
  11  13   5       92.39      129.49     55.54 o 
  -6   0   6      483.54      493.22     45.09 o 
  -4   0   6     1131.69     1217.66     65.98 o 
  -2   0   6     2583.72     2695.12     95.95 o 
   0   0   6      215.54      130.32     34.64 o 
   2   0   6     1124.29     1010.09     62.68 o 
   4   0   6        1.24      -10.72     29.97 o 
   6   0   6      493.79      491.57     51.96 o 
   8   0   6      338.09      306.54     42.06 o 
  10   0   6      604.77      563.05     55.26 o 
  12   0   6      364.50      268.88     43.99 o 
  14   0   6     3180.63     2737.74    113.00 o 
  16   0   6     1496.69     1299.04     82.75 o 
  18   0   6     2095.82     2008.90    105.30 o 
  20   0   6     2204.25     1864.01    105.57 o 
  22   0   6      816.46      675.22     69.83 o 
  24   0   6       44.08       72.03     37.39 o 
  26   0   6      284.00      224.34     52.79 o 
  28   0   6       14.40       12.92     40.96 o 
  30   0   6       12.13      -17.05     37.39 o 
  32   0   6       65.14       95.13     48.39 o 
  34   0   6       79.09       87.15     55.81 o 
  36   0   6       69.10      164.41     69.01 o 
  -5   1   6     1567.61     1544.75    998.40 o 
  -3   1   6      222.17      234.25     35.88 o 
  -1   1   6      451.55      430.72     33.34 o 
   1   1   6     1485.74     1723.32     56.26 o 
   3   1   6      335.04      307.01     29.09 o 
   5   1   6      651.56      635.50    153.55 o 
   7   1   6      185.59      163.60     40.96 o 
   9   1   6      237.91      174.30     25.22 o 
  11   1   6      269.01      214.34     27.78 o 
  13   1   6      346.09      287.12     30.22 o 
  15   1   6      370.02      394.43     35.18 o 
  17   1   6      586.44      498.80     38.40 o 
  19   1   6     2190.83     1919.07     73.00 o 
  21   1   6       97.02       78.85     25.67 o 
  23   1   6      294.65      246.98     35.55 o 
  25   1   6       50.87       46.07     26.24 o 
  27   1   6       33.68       32.84     27.55 o 
  29   1   6      221.66      229.45     42.89 o 
  31   1   6       91.65      102.32     38.54 o 
  33   1   6        1.47        8.74     36.01 o 
  35   1   6       14.05       27.59     40.41 o 
  -6   2   6      850.93     1015.47     40.36 o 
  -4   2   6      649.23      744.91     38.22 o 
  -2   2   6     4275.26     4982.31    222.00 o 
   0   2   6     1176.45     1318.83     49.54 o 
   2   2   6      401.24      480.29     33.50 o 
   4   2   6     6068.06     6683.08    109.72 o 
   6   2   6      273.39      221.70     39.45 o 
   8   2   6       52.99       36.33     22.06 o 
  10   2   6      287.91      298.89     30.43 o 
  12   2   6      374.74      329.35     33.33 o 
  14   2   6      443.63      400.76     34.41 o 
  16   2   6      187.09      171.83     26.53 o 
  18   2   6      623.81      523.54     40.82 o 
  20   2   6      238.74      214.08     31.82 o 
  22   2   6      816.08      745.38     51.07 o 
  24   2   6       37.11       56.91     37.94 o 
  26   2   6      109.67       78.14     29.39 o 
  28   2   6       11.03       24.00     26.73 o 
  30   2   6       30.97       33.03     31.69 o 
  32   2   6      124.83      119.36     39.02 o 
  34   2   6        2.89        0.14     37.52 o 
  -5   3   6      126.74       85.50     33.82 o 
  -3   3   6      264.84      273.00     42.89 o 
  -1   3   6     1873.78     2089.28    188.60 o 
   1   3   6      260.63      214.82     28.25 o 
   3   3   6      126.67      136.75     25.20 o 
   5   3   6     1526.68     1446.91     56.22 o 
   7   3   6     1504.33     1608.95     86.74 o 
   9   3   6      267.00      106.44     92.38 o 
  11   3   6       65.17       45.14     28.18 o 
  13   3   6      366.68      344.01     34.64 o 
  15   3   6      298.20      328.54     32.90 o 
  17   3   6      443.79      393.72     36.92 o 
  19   3   6      692.30      653.96     72.31 o 
  21   3   6      349.52      300.35     36.24 o 
  23   3   6      507.03      382.03     40.51 o 
  25   3   6       61.96       54.99     28.87 o 
  27   3   6       31.28       31.50     27.59 o 
  29   3   6       28.25       20.31     30.03 o 
  31   3   6       18.22       13.65     48.66 o 
  33   3   6       11.75        6.40     38.55 o 
  35   3   6      152.19      163.60     48.69 o 
  -4   4   6      311.15      342.29     46.19 o 
  -2   4   6      590.53      552.88     53.61 o 
   0   4   6      105.31      100.07     34.09 o 
   2   4   6      128.77       74.23     30.52 o 
   4   4   6      725.78      768.31     40.98 o 
   6   4   6      215.76      180.61     25.17 o 
   8   4   6      180.99      181.21     25.85 o 
  10   4   6      313.47      260.67     47.84 o 
  12   4   6      111.30      125.80     26.42 o 
  14   4   6      674.11      639.70     43.53 o 
  16   4   6      186.69      177.29     28.58 o 
  18   4   6      334.94      305.00     34.83 o 
  20   4   6      207.78      172.98     31.73 o 
  22   4   6      566.94      548.85     47.65 o 
  24   4   6       49.20       85.42     30.24 o 
  26   4   6      159.74      175.88     36.84 o 
  28   4   6       20.15       -3.47     30.52 o 
  30   4   6       26.23        3.12     36.49 o 
  32   4   6       60.52       83.88     43.78 o 
  34   4   6        1.57      -10.53     37.23 o 
  -3   5   6        9.12       17.05     23.09 o 
  -1   5   6       43.08       52.79     26.67 o 
   1   5   6      102.60      113.55     30.24 o 
   3   5   6      223.11      232.04     39.59 o 
   5   5   6      115.34      113.00     32.72 o 
   7   5   6      945.09     1004.59     72.58 o 
   9   5   6      284.05      284.00     42.61 o 
  11   5   6      364.47      316.84     33.41 o 
  13   5   6      467.92      365.70     55.67 o 
  15   5   6      240.43      211.29     29.41 o 
  17   5   6       39.49       38.88     20.65 o 
  19   5   6      554.15      523.41     43.47 o 
  21   5   6       28.64       26.19     25.64 o 
  23   5   6        7.23       25.87     26.00 o 
  25   5   6      188.39      193.07     37.31 o 
  27   5   6       97.79      122.10     34.49 o 
  29   5   6       80.84      113.52     37.22 o 
  31   5   6       58.84       54.26     36.01 o 
  33   5   6       21.41       24.70     40.04 o 
  -2   6   6        5.99       11.00     21.99 o 
   0   6   6       57.53       35.47     23.09 o 
   2   6   6       12.37        2.75     20.62 o 
   4   6   6      193.18      191.08     37.67 o 
   6   6   6      212.56      259.81     43.16 o 
   8   6   6      230.93      200.97     40.14 o 
  10   6   6      112.73      118.49     37.39 o 
  12   6   6       42.50       13.47     28.59 o 
  14   6   6       29.23       14.02     31.07 o 
  16   6   6      516.44      575.51     44.50 o 
  18   6   6       20.72       40.92     25.69 o 
  20   6   6      449.93      417.62     41.15 o 
  22   6   6      136.67      102.69     28.19 o 
  24   6   6       31.53       29.41     27.34 o 
  26   6   6      107.99      100.94     35.36 o 
  28   6   6       57.17       40.53     33.44 o 
  30   6   6       28.56       38.16     37.18 o 
  -1   7   6      231.68      250.46     43.44 o 
   1   7   6       34.66       30.79     26.67 o 
   3   7   6      179.39      183.10     37.12 o 
   5   7   6       15.59       40.14     26.39 o 
   7   7   6      303.27      259.53     45.09 o 
   9   7   6       86.80       64.33     32.99 o 
  11   7   6      139.46      126.74     37.39 o 
  13   7   6      167.41      126.19     39.86 o 
  15   7   6       81.12       70.93     34.64 o 
  17   7   6      557.78      525.66     62.96 o 
  19   7   6      190.62      213.07     49.49 o 
  21   7   6       13.39       20.62     31.07 o 
  23   7   6      261.00      241.02     40.52 o 
  25   7   6      124.15      113.21     35.31 o 
  27   7   6       27.03       23.58     32.36 o 
  29   7   6       25.24       22.43     34.40 o 
   2   8   6        3.17       -0.55     26.94 o 
   4   8   6     1864.49     1501.93     91.00 o 
   6   8   6      119.16      108.60     35.19 o 
   8   8   6      418.30      409.09     53.61 o 
  10   8   6     1197.91     1066.45     82.20 o 
  12   8   6      122.72      144.06     40.14 o 
  14   8   6      112.45       80.55     32.72 o 
  16   8   6      424.00      438.79     61.03 o 
  18   8   6       19.61       18.42     32.72 o 
  20   8   6       76.01       58.83     37.12 o 
  22   8   6       41.66       40.96     39.04 o 
  24   8   6        3.55      -12.37     39.86 o 
  26   8   6        3.74       28.87     46.74 o 
  28   8   6       14.38        5.77     46.19 o 
   3   9   6       27.98       -1.10     23.37 o 
   5   9   6       96.64       72.03     30.24 o 
   7   9   6      336.78      316.17     47.56 o 
   9   9   6       28.46       29.42     25.57 o 
  11   9   6      360.63      297.20     48.94 o 
  13   9   6       78.71       97.87     39.31 o 
  15   9   6       40.51       62.68     36.84 o 
  17   9   6      346.95      380.50     62.41 o 
  19   9   6        9.76       15.12     34.64 o 
  21   9   6        2.42        1.65     39.86 o 
  23   9   6       63.72       60.76     50.59 o 
  25   9   6        1.00      -31.34     42.06 o 
   6  10   6        2.58        5.77     27.22 o 
   8  10   6      106.19       73.68     33.54 o 
  10  10   6        7.99       24.74     28.32 o 
  12  10   6       27.36       13.75     30.79 o 
  14  10   6      273.19      295.00     53.34 o 
  16  10   6       53.68       59.66     39.04 o 
  18  10   6        8.23       32.44     39.31 o 
  20  10   6       16.72       38.49     41.79 o 
  22  10   6       42.93       31.62     45.64 o 
   9  11   6        4.78        4.95     31.62 o 
  11  11   6       37.55       56.36     35.74 o 
  13  11   6       72.08       98.42     42.61 o 
  15  11   6        4.42       -4.67     26.39 o 
  17  11   6       12.31       36.57     39.86 o 
  12  12   6        5.04       14.30     40.14 o 
  -5   1   7      246.26      220.39     30.49 o 
  -3   1   7      580.76      437.05    324.14 o 
  -1   1   7       88.60      126.00     30.51 o 
   1   1   7     1269.87     1396.05     55.50 o 
   3   1   7      226.47      263.02     34.12 o 
   5   1   7      150.42      106.86     47.29 o 
   7   1   7      381.40      343.06     34.40 o 
   9   1   7      233.25      204.22     29.55 o 
  11   1   7        4.45       26.35     78.35 o 
  13   1   7       41.52       52.93     21.17 o 
  15   1   7      328.59      283.87     32.71 o 
  17   1   7       48.81       60.74     25.55 o 
  19   1   7      174.66      180.71     31.54 o 
  21   1   7      251.73      223.05     36.67 o 
  23   1   7       55.73       72.03     30.41 o 
  25   1   7       33.76       53.93     30.56 o 
  27   1   7       18.42       44.20     32.12 o 
  29   1   7       11.53       30.97     34.28 o 
  31   1   7       24.11        8.61     36.51 o 
  33   1   7       64.47       95.08     44.17 o 
  -6   2   7     2381.76     2468.03    105.02 o 
  -4   2   7      550.77      536.93     57.19 o 
  -2   2   7     1319.21     1422.75     85.78 o 
   0   2   7     1014.92     1086.52     78.63 o 
   2   2   7      107.28      126.04     38.76 o 
   4   2   7      112.99      154.67     28.86 o 
   6   2   7      358.14      325.53     32.93 o 
   8   2   7      119.46       64.77     63.10 o 
  10   2   7      783.03      697.88     44.13 o 
  12   2   7      168.36      134.13     26.52 o 
  14   2   7      653.18      527.00     41.91 o 
  16   2   7     1012.93      871.54     51.97 o 
  18   2   7       20.28        2.03     41.24 o 
  20   2   7       46.55       37.85     23.92 o 
  22   2   7      376.16      361.39     41.57 o 
  24   2   7       32.37       50.26     28.97 o 
  26   2   7       49.54       50.08     30.26 o 
  28   2   7       45.14       81.56     35.22 o 
  30   2   7       13.34      -29.48     33.27 o 
  32   2   7       70.37       56.06     45.20 o 
  -5   3   7      100.16       92.38     42.06 o 
  -3   3   7     1544.76     1552.24     87.43 o 
  -1   3   7      181.70      171.01     42.34 o 
   1   3   7      579.54      556.45     56.64 o 
   3   3   7     1524.85     1651.22     91.28 o 
   5   3   7      463.18      443.46     51.96 o 
   7   3   7      494.76      459.43     37.76 o 
   9   3   7      757.70      700.52     65.16 o 
  11   3   7       43.80       73.82     24.97 o 
  13   3   7       98.78       78.02     25.13 o 
  15   3   7      684.51      641.93     45.33 o 
  17   3   7       21.55       27.89     22.57 o 
  19   3   7       11.69       39.06     25.13 o 
  21   3   7       59.49       31.48     26.60 o 
  23   3   7       33.32       21.38     28.38 o 
  25   3   7      563.92      584.91     53.85 o 
  27   3   7       31.41       72.29     68.04 o 
  29   3   7       11.25       15.40     36.67 o 
  31   3   7       95.33      117.58     46.16 o 
  -4   4   7       33.13        1.92     26.12 o 
  -2   4   7      482.15      491.02     53.34 o 
   0   4   7     1739.00     1620.43     89.90 o 
   2   4   7       66.89       76.70     36.29 o 
   4   4   7     1454.96     1429.63     87.98 o 
   6   4   7      880.15      788.77     69.28 o 
   8   4   7      401.08      381.60     51.69 o 
  10   4   7      751.02      695.29     68.46 o 
  12   4   7      233.05      169.06     39.59 o 
  14   4   7      366.95      373.63     36.62 o 
  16   4   7       57.88       77.41     24.07 o 
  18   4   7       59.57       49.52     26.35 o 
  20   4   7       57.62       76.71     29.15 o 
  22   4   7      129.76      153.75     36.21 o 
  24   4   7       35.24       36.20     33.29 o 
  26   4   7       36.39       19.45     33.54 o 
  28   4   7      147.60      130.58     41.70 o 
  30   4   7       69.46      137.74     46.96 o 
  -3   5   7        5.46        1.65     27.77 o 
  -1   5   7        6.94        2.20     24.47 o 
   1   5   7      820.93      808.56     66.53 o 
   3   5   7      579.79      550.41     59.93 o 
   5   5   7      197.95      207.30     43.44 o 
   7   5   7     1245.07     1023.01     78.90 o 
   9   5   7      424.49      337.89     53.61 o 
  11   5   7      155.21      103.92     37.67 o 
  13   5   7      194.05      185.30     45.36 o 
  15   5   7      142.59      116.84     41.79 o 
  17   5   7      152.47      183.65     48.39 o 
  19   5   7      406.05      357.25     39.57 o 
  21   5   7       82.46       88.98     29.75 o 
  23   5   7       94.98       95.71     34.09 o 
  25   5   7      159.02      123.32     36.10 o 
  27   5   7       54.43      101.14     39.85 o 
  29   5   7       41.11        5.28     37.92 o 
  -2   6   7       35.93       12.10     27.49 o 
   0   6   7      485.92      453.36     54.44 o 
   2   6   7       80.59       80.00     35.19 o 
   4   6   7      189.66      161.38     37.94 o 
   6   6   7      879.71      776.95     71.48 o 
   8   6   7      417.46      456.66     58.83 o 
  10   6   7      879.17      787.39     72.58 o 
  12   6   7       62.44       49.76     38.49 o 
  14   6   7       31.27      142.41     43.99 o 
  16   6   7      155.10      158.08     45.64 o 
  18   6   7      140.68      112.45     44.26 o 
  20   6   7       37.53       90.18     48.39 o 
  22   6   7      207.50      177.05     54.99 o 
  24   6   7       68.73       53.89     50.59 o 
  26   6   7       17.04       46.74     51.96 o 
  28   6   7       76.65       95.52     45.77 o 
  -1   7   7      109.83      121.79     37.67 o 
   1   7   7      122.58      157.26     40.41 o 
   3   7   7      428.85      378.30     53.34 o 
   5   7   7       42.96       22.27     30.24 o 
   7   7   7      159.09       95.68     38.22 o 
   9   7   7        5.50       78.08     38.76 o 
  11   7   7      215.93      196.57     45.91 o 
  13   7   7      291.15      224.07     50.04 o 
  15   7   7       10.92       -3.30     37.12 o 
  17   7   7      128.55      139.66     45.91 o 
  19   7   7       52.41       97.60     47.84 o 
  21   7   7      106.50       94.58     51.14 o 
  23   7   7       69.44       55.54     53.34 o 
  25   7   7       29.88       54.16     51.69 o 
   2   8   7       63.00       91.55     36.84 o 
   4   8   7       40.93       97.05     34.92 o 
   6   8   7       10.36        4.95     28.87 o 
   8   8   7       14.73       13.47     29.42 o 
  10   8   7       44.03       31.34     34.92 o 
  12   8   7      113.63      143.79     44.26 o 
  14   8   7        5.83       19.24     35.47 o 
  16   8   7      192.13      174.03     54.99 o 
  18   8   7       34.51       18.15     43.44 o 
  20   8   7        7.23       -9.90     37.67 o 
  22   8   7       88.75       78.63     52.79 o 
  24   8   7        2.86       -7.70     43.16 o 
   3   9   7       26.51       -6.87     26.94 o 
   5   9   7       40.11       22.27     30.24 o 
   7   9   7        1.50       17.05     35.74 o 
   9   9   7       83.18       86.33     39.59 o 
  11   9   7       52.59       44.54     36.57 o 
  13   9   7       23.71       14.85     34.92 o 
  15   9   7        8.39      -12.65     34.92 o 
  17   9   7       20.71        1.10     40.41 o 
  19   9   7      134.24      150.94     50.86 o 
  21   9   7       74.65       61.31     47.56 o 
   6  10   7       46.15       50.59     36.02 o 
   8  10   7        3.28        1.37     30.52 o 
  10  10   7       26.50       48.39     33.82 o 
  12  10   7       19.36        9.07     34.37 o 
  14  10   7        5.91        4.12     32.72 o 
  16  10   7      121.12      159.73     52.79 o 
   9  11   7       17.52       48.39     39.31 o 
  11  11   7        3.27       15.40     40.41 o 
   0   0   8     2490.00     2744.06    118.49 o 
   2   0   8      793.46      -10.72     37.39 o 
   4   0   8      787.90      701.34     71.76 o 
   6   0   8     1182.23     1126.93     76.43 o 
   8   0   8     1168.18     1138.20     80.83 o 
  10   0   8     1561.87     1457.12     91.55 o 
  12   0   8     1973.90     1871.16    107.77 o 
  14   0   8     1013.70      879.22     78.90 o 
  16   0   8     1359.93     1316.63     97.32 o 
  18   0   8     1486.88     1372.44    101.17 o 
  20   0   8       54.70        6.87     44.26 o 
  22   0   8       41.01       36.57     43.71 o 
  24   0   8      100.83       92.65     53.89 o 
  26   0   8       56.31       65.98     53.61 o 
  28   0   8      129.26      224.34     71.76 o 
  -5   1   8      175.90      171.28     48.39 o 
  -3   1   8     1996.99       75.06     35.74 o 
  -1   1   8     2991.20     2872.45    119.04 o 
   1   1   8      196.63      209.77     55.54 o 
   3   1   8     1981.44     2033.63     71.71 o 
   5   1   8      449.33      349.99    107.91 o 
   7   1   8      209.81      197.44     32.33 o 
   9   1   8        7.13       23.58     42.34 o 
  11   1   8      338.60      274.47     34.24 o 
  13   1   8       79.26       60.28     28.73 o 
  15   1   8      614.85      585.29     49.05 o 
  17   1   8      835.99      618.58     50.31 o 
  19   1   8      160.92      178.73     35.18 o 
  21   1   8      301.05      292.49     41.68 o 
  23   1   8       16.38       13.86     28.59 o 
  25   1   8       30.78       38.73     36.44 o 
  27   1   8       80.53       70.09     38.87 o 
  29   1   8       30.69        4.76     39.85 o 
  -6   2   8      555.25      442.36     61.03 o 
  -4   2   8      494.97      482.50     61.86 o 
  -2   2   8      206.68      152.04     41.24 o 
   0   2   8     4304.70     4492.88    149.01 o 
   2   2   8     2400.78     2292.08    111.62 o 
   4   2   8      119.29      147.64     42.06 o 
   6   2   8      717.31      683.75     69.01 o 
   8   2   8       47.80       86.05     37.67 o 
  10   2   8      386.18      395.94     38.37 o 
  12   2   8        4.38       22.74     23.52 o 
  14   2   8      305.63      304.63     37.34 o 
  16   2   8      176.05      158.03     31.73 o 
  18   2   8      495.41      420.46     44.67 o 
  20   2   8      118.75      101.75     34.48 o 
  22   2   8       43.78       59.68     32.46 o 
  24   2   8       69.32       57.95     35.14 o 
  26   2   8       11.59        7.77     37.13 o 
  28   2   8       35.78       24.00     39.85 o 
  -5   3   8      171.29      254.58     45.09 o 
  -3   3   8      823.10      784.37     66.26 o 
  -1   3   8      711.28      539.96     60.21 o 
   1   3   8      248.53      236.99     46.19 o 
   3   3   8     2847.50     3001.94    128.12 o 
   5   3   8      403.32      362.08     55.26 o 
   7   3   8       11.31       45.36     36.29 o 
   9   3   8      187.87      243.31     49.76 o 
  11   3   8      348.71      330.46     55.54 o 
  15   3   8       48.32      -10.72     35.47 o 
  17   3   8      175.56      127.12     31.32 o 
  19   3   8       58.25       43.19     30.50 o 
  21   3   8      356.77      383.32     47.12 o 
  23   3   8       16.44       46.40     35.80 o 
  25   3   8        9.66      102.44    100.49 o 
  27   3   8      104.34      140.49     43.96 o 
  -4   4   8        5.71       -3.85     26.67 o 
  -2   4   8       41.68       44.26     32.72 o 
   0   4   8     1331.63     1413.41     90.18 o 
   2   4   8     1628.30     1459.04     93.48 o 
   4   4   8        7.46       -2.75     30.52 o 
   6   4   8      309.38      296.92     51.41 o 
   8   4   8      137.53      137.46     44.81 o 
  10   4   8      208.39      211.97     48.94 o 
  12   4   8       29.94       54.71     40.41 o 
  14   4   8      170.78      174.03     50.31 o 
  16   4   8      190.50      157.26     50.31 o 
  18   4   8      106.73      107.77     47.29 o 
  20   4   8      185.25      207.57     57.46 o 
  22   4   8      131.06      169.63     58.83 o 
  24   4   8       13.23      -11.48     34.89 o 
  26   4   8       37.47      -17.64     39.18 o 
  -3   5   8       56.14       87.15     36.29 o 
  -1   5   8      341.71      317.27     49.76 o 
   1   5   8       79.75       48.39     34.92 o 
   3   5   8      247.78      279.33     49.76 o 
   5   5   8      553.59      459.95     60.48 o 
   7   5   8       16.83       44.26     37.39 o 
   9   5   8       53.65       42.06     36.84 o 
  11   5   8      258.16      202.90     50.86 o 
  13   5   8       51.15       48.11     40.69 o 
  15   5   8      231.05      226.82     54.44 o 
  17   5   8      131.81      134.44     48.94 o 
  19   5   8      244.15      291.97     63.23 o 
  21   5   8       73.86       86.05     52.24 o 
  23   5   8       43.21       56.36     51.96 o 
  25   5   8       11.14      125.09     62.68 o 
  -2   6   8       13.10       26.94     31.89 o 
   0   6   8        3.50        0.27     32.17 o 
   2   6   8      128.58      162.48     42.34 o 
   4   6   8       70.75       80.55     38.22 o 
   6   6   8       64.86       47.01     36.57 o 
   8   6   8      550.05      514.12     67.08 o 
  10   6   8      164.09      202.07     51.69 o 
  12   6   8      159.53      106.95     45.91 o 
  14   6   8       76.59       58.56     45.64 o 
  16   6   8       88.38       36.57     41.24 o 
  18   6   8      135.77      118.49     53.34 o 
  20   6   8       21.67       12.92     47.01 o 
  22   6   8      118.99      118.49     57.73 o 
  24   6   8       39.14       68.18     60.48 o 
  -1   7   8      367.60      388.75     57.19 o 
   1   7   8      146.09      103.92     39.59 o 
   3   7   8       74.02       40.69     35.47 o 
   5   7   8      448.61      412.67     57.46 o 
   7   7   8       22.20       59.11     39.04 o 
   9   7   8       59.47       68.46     39.86 o 
  11   7   8      233.26      221.32     54.16 o 
  13   7   8      184.93      208.67     58.56 o 
  15   7   8      290.74      303.25     63.51 o 
  17   7   8      122.48      142.69     60.21 o 
  19   7   8        8.42        4.67     49.76 o 
  21   7   8      183.44      194.92     60.76 o 
   2   8   8      393.88      336.24     56.91 o 
   4   8   8      214.13      154.23     43.71 o 
   6   8   8       22.15       13.47     34.64 o 
   8   8   8       32.42       53.34     40.14 o 
  10   8   8        7.09       11.00     39.31 o 
  12   8   8      124.88      157.26     51.96 o 
  14   8   8      232.70      198.22     56.64 o 
  16   8   8       13.53        1.37     47.84 o 
  18   8   8       59.15       40.14     51.14 o 
   3   9   8        5.57        2.75     40.14 o 
   5   9   8      201.59      154.78     46.19 o 
   7   9   8       51.68      160.01     50.31 o 
   9   9   8       19.86        7.97     39.31 o 
  11   9   8       58.86       81.65     47.29 o 
  13   9   8       68.21      100.62     50.59 o 
  15   9   8       35.10       39.86     47.84 o 
   6  10   8       28.05       23.37     43.44 o 
   8  10   8       55.79       94.58     48.39 o 
  10  10   8       42.25       31.07     41.79 o 
   1   1   9      210.08      246.34     51.14 o 
   3   1   9      143.15      193.55     48.39 o 
   5   1   9        0.01       28.87     36.02 o 
   7   1   9       90.74       41.51     42.06 o 
   9   1   9       86.31      127.57     43.99 o 
  11   1   9       94.30      105.85     48.39 o 
  13   1   9       96.61      119.04     47.84 o 
  15   1   9       29.79       62.73     32.29 o 
  17   1   9       51.22       54.50     32.88 o 
  19   1   9        9.79       33.95     33.16 o 
  21   1   9        8.56       33.40     63.51 o 
  23   1   9       27.60       36.66     44.81 o 
  -4   2   9      177.34      186.68     44.81 o 
  -2   2   9      564.53      609.79     61.86 o 
   0   2   9      247.51      295.00     53.06 o 
   2   2   9      287.14      313.42     56.36 o 
   4   2   9      571.78      605.94     69.83 o 
   6   2   9      485.89      451.98     64.06 o 
   8   2   9      578.63      641.96     72.03 o 
  10   2   9       27.62       20.89     39.59 o 
  12   2   9      241.35      243.59     55.26 o 
  14   2   9       66.95       55.81     43.44 o 
  16   2   9        3.53       -3.85     42.61 o 
  18   2   9        5.36      -15.12     46.46 o 
  20   2   9       48.53       25.84     53.34 o 
  22   2   9       56.02       65.72     41.49 o 
  24   2   9       31.68       46.01     45.92 o 
  -5   3   9      308.48      331.84     50.04 o 
  -3   3   9      109.72      109.70     42.06 o 
  -1   3   9      129.28      176.50     46.19 o 
   1   3   9      487.42      600.17     68.73 o 
   3   3   9        4.24        8.80     39.86 o 
   5   3   9      218.50      153.14     48.39 o 
   7   3   9      254.36      221.04     54.44 o 
   9   3   9        0.43       34.92     40.41 o 
  11   3   9       79.74       38.49     45.36 o 
  13   3   9       59.48       58.01     46.46 o 
  15   3   9        4.94       21.72     47.29 o 
  17   3   9       44.86       94.85     53.34 o 
  19   3   9        8.19       17.60     48.39 o 
  21   3   9       42.64      109.15     58.01 o 
  23   3   9       47.56       12.65     58.83 o 
  -4   4   9      861.53      881.42     79.45 o 
  -2   4   9       78.46       23.92     37.67 o 
   0   4   9       38.71       37.67     33.27 o 
   2   4   9       10.41        7.70     36.29 o 
   4   4   9      675.24      648.01     71.21 o 
   6   4   9      248.49      260.08     55.54 o 
   8   4   9       43.29       26.94     39.04 o 
  10   4   9       82.53       65.43     45.36 o 
  12   4   9       27.10       16.50     39.59 o 
  14   4   9      461.45      536.93     74.51 o 
  16   4   9       17.88       -2.75     47.01 o 
  18   4   9       30.90       80.00     54.71 o 
  20   4   9       56.30       73.68     53.89 o 
  22   4   9       13.04       17.60     55.81 o 
  -3   5   9       24.20       38.22     36.29 o 
  -1   5   9      384.78      323.87     57.19 o 
   1   5   9       44.45       36.02     40.41 o 
   3   5   9       78.86       84.68     40.96 o 
   5   5   9       94.00       84.95     46.46 o 
   7   5   9      510.63      548.48     73.13 o 
   9   5   9       27.71       23.64     42.89 o 
  11   5   9       54.37       63.51     46.46 o 
  13   5   9        3.50       31.89     45.91 o 
  15   5   9       10.23       12.65     48.66 o 
  17   5   9      228.95      282.90     66.26 o 
  19   5   9        2.79       26.67     54.16 o 
  21   5   9       18.42       45.64     60.76 o 
   0   6   9       73.90       66.81     36.84 o 
   2   6   9       32.77       57.46     37.94 o 
   4   6   9       54.41       92.93     43.71 o 
   6   6   9      220.46      210.87     52.79 o 
   8   6   9       29.42       42.89     45.36 o 
  10   6   9       29.33       21.44     43.71 o 
  12   6   9       81.34       78.63     50.04 o 
  14   6   9       41.38       35.47     47.29 o 
  16   6   9      130.07      152.86     63.51 o 
  18   6   9       54.01       56.91     54.16 o 
   1   7   9       88.13       48.66     40.96 o 
   3   7   9        5.88       27.22     41.24 o 
   5   7   9        8.85       13.75     39.31 o 
   7   7   9      130.37      147.64     54.16 o 
   9   7   9       34.66       -0.55     42.34 o 
  11   7   9       65.55       54.99     50.59 o 
  13   7   9        0.36       22.54     50.31 o 
  15   7   9       43.73       56.64     53.61 o 
   2   8   9       98.80       97.32     46.19 o 
   4   8   9       18.78       26.94     40.96 o 
   6   8   9       34.84       25.29     43.44 o 
   8   8   9       37.11       43.71     44.54 o 
  10   8   9       12.59       26.94     48.11 o 
  12   8   9       27.50       60.48     50.59 o 
   5   9   9       71.54       95.68     52.51 o 
   7   9   9       41.15       67.63     51.41 o 
  13   1  10       41.73       -2.47     51.14 o 
  15   1  10        1.78        4.40     50.86 o 
  17   1  10       11.86      -23.92     60.48 o 
  19   1  10       33.62       32.72     71.48 o 
   6   2  10       17.12       32.44     44.26 o 
   8   2  10       14.71       -1.10     49.21 o 
  10   2  10      269.46      275.75     59.93 o 
  12   2  10       22.82       66.53     56.91 o 
  14   2  10        8.43      340.64     70.66 o 
  16   2  10        5.41      -12.10     51.96 o 
  18   2  10        2.47      131.14     64.61 o 
  -1   3  10      510.51      537.21     69.28 o 
   1   3  10       87.71      100.90     49.49 o 
   3   3  10      143.11      127.29     52.24 o 
   5   3  10       57.19       72.86     47.01 o 
   7   3  10      271.51      348.88     64.33 o 
   9   3  10       37.69       30.79     49.21 o 
  11   3  10        5.16       11.27     51.69 o 
  13   3  10       71.95       66.26     55.81 o 
  15   3  10       19.44       61.31     59.38 o 
  17   3  10      122.66      133.89     72.58 o 
  -2   4  10      200.58      185.85     50.04 o 
   0   4  10       83.64       94.58     46.74 o 
   2   4  10       18.75       44.26     44.81 o 
   4   4  10        8.51       16.77     42.34 o 
   6   4  10       14.54        3.85     41.51 o 
   8   4  10       31.06       86.33     49.76 o 
  10   4  10      289.09      299.95     64.88 o 
  12   4  10       16.69       23.09     56.91 o 
  14   4  10       16.90       48.11     57.73 o 
  16   4  10      119.90      189.70     68.73 o 
  -1   5  10       27.87       19.79     39.59 o 
   1   5  10       41.77       53.34     44.81 o 
   3   5  10       16.67       21.99     39.59 o 
   5   5  10       23.26       57.19     46.74 o 
   7   5  10      244.50      212.24     59.66 o 
   9   5  10       59.84      133.07     56.91 o 
  11   5  10       45.75       54.44     65.71 o 
  13   5  10       26.13       30.79     57.73 o 
   0   6  10       21.85       24.19     44.54 o 
   2   6  10       28.93       37.94     44.54 o 
   4   6  10      217.03      265.58     60.21 o 
   6   6  10       28.94       26.67     49.49 o 
   8   6  10        8.88        6.05     54.71 o 
  10   6  10      227.34      266.68     66.26 o 
  12   6  10       15.03       66.81     59.66 o 
   1   7  10       54.05       44.81     52.51 o 
   3   7  10       29.45       31.89     51.14 o 
   5   7  10       11.74       45.91     48.94 o 
   7   7  10       77.62      116.29     57.19 o 
   9   7  10        3.39       -9.62     46.19 o 
   4   8  10       79.49       80.83     55.26 o 
   6   4  11       29.33       23.64     61.58 o 
   8   4  11        8.38       59.93     62.41 o 
  -1   5  11       24.22       64.61     56.91 o 
   1   5  11       37.13       34.92     57.46 o 
   3   5  11       20.62       -5.22     55.26 o 
   5   5  11       11.36        3.57     53.34 o 
                                                 
